# Supplementary material for: New dienelactone hydrolase from microalgae bacterial community-Antibiofilm activity against fish pathogens and potential applications for aquaculture
Source: Sci Rep. 2024 Jan 3;14:377. doi: 10.1038/s41598-023-50734-9 (PMC10764354; doi:10.1038/s41598-023-50734-9)
Supplement: Supplementary file 9 — Supplementary Information 7. [file 41598_2023_50734_MOESM9_ESM.xlsx]

## Sheet: Tabelle1
Supplementary Table S2: Profile hidden Markov model (HMM) search for DLHs (PF01738.21) against the Scenedesmus quadricauda metagenome. Each hit (e-value < E-10) appears sorted by e-value. Taxonomic affiliation was inferred from the best BLASTp hit in NCBI's nr-database.
Protein #	IMG accession	HMM search			NCBI nr-database DIAMOND BLASTp best hit
		E-value	Score		Subject ID	% id	Cov.	E-value	Kingdom	Phylums	Species
1	Ga0078192_10018522	2e-54	188.3		OYW27207.1	90.6	99.6	1.56e-148	Bacteria	Proteobacteria	Caulobacter spp.
2	Ga0078192_1132022	2.5e-54	188		WP_027560899.1	90.2	99.7	4.63e-190	Bacteria	Proteobacteria	Bradyrhizobium spp.
3	Ga0078192_10087618	2.3e-49	171.8		WP_233823117.1	77.5	99.7	2.12e-158	Bacteria	Bacteroidetes	Dyadobacter sp. CY312
4	Ga0078192_1119472	3.8e-49	171.1		RIX75841.1	96	99.8	7.1e-305	Bacteria	Proteobacteria	Acidovorax cavernicola
5	Ga0078192_1060027	4.2e-49	170.9		WP_093133790.1	97.8	99.6	3.08e-161	Bacteria	Proteobacteria	Variovorax spp.
6	Ga0078192_1034594	3.3e-47	164.7		WP_137931879.1	99.7	99.7	6.52e-206	Bacteria	Proteobacteria	Mesorhizobium comanense
7	Ga0078192_10268016	5.5e-47	164		WP_237674741.1	91.9	98.1	1.56e-284	Bacteria	Proteobacteria	Variovorax spp.
8	Ga0078192_10041345	1e-45	159.9		MBY0618474.1	99.3	99.7	2.6e-220	Bacteria	Proteobacteria	Sphingomonas ursincola
9	Ga0078192_1110256	1.1e-45	159.8		MBA4051167.1	94.8	99.6	6.42e-161	Bacteria	Proteobacteria	Erythrobacter spp.
10	Ga0078192_1119865	1.1e-45	159.7		WP_157336509.1	93.2	98.7	9.54e-150	Bacteria	Proteobacteria	Bradyrhizobium cajani
11	Ga0078192_10509211	3e-44	155		WP_137869641.1	99.1	99.6	4.2e-166	Bacteria	Proteobacteria	Sphingopyxis sp. 2PD
12	Ga0078192_10011073	3.9e-42	148.1		WP_066277875.1	100	99.6	3.08e-170	Bacteria	Proteobacteria	Sphingomonas spp./Blastomonas spp.
13	Ga0078192_1001935	8.5e-40	140.5		WP_137933160.1	95.5	99.6	7.72e-164	Bacteria	Proteobacteria	Mesorhizobium comanense
14	Ga0078192_10058829	4.5e-38	134.9		AKR55341.1	78.5	99.1	2.5e-129	Bacteria	Proteobacteria	Devosia sp. H5989
15	Ga0078192_10137924	7.7e-37	130.8		WP_108505634.1	96.9	99.3	1.79e-199	Bacteria	Proteobacteria	Caulobacter spp.
16	Ga0078192_10011730	1.1e-36	130.2		WP_221393089.1	74.4	99.7	1.43e-155	Bacteria	Bacteroidetes	Dyadobacter sp. NIV53
17	Ga0078192_10160428	1.5e-36	129.9		WP_137869860.1	97.7	99.5	5.33e-159	Bacteria	Proteobacteria	Sphingopyxis sp. 2PD
18	Ga0078192_10184516	1.8e-36	129.6		WP_187112012.1	93.9	99.6	2.7e-186	Bacteria	Proteobacteria	Variovorax sp. PAMC26660
19	Ga0078192_1000855	2.5e-35	125.9		WP_108490617.1	97.3	99.6	5.52e-159	Bacteria	Proteobacteria	Caulobacter spp./Pseudomonas spp.
20	Ga0078192_1158433	1.1e-34	123.8		WP_018453519.1	90.8	98.2	7.12e-140	Bacteria	Proteobacteria	Bradyrhizobium spp.
21	Ga0078192_1036369	1.2e-34	123.7		WP_094891012.1	81.8	98.8	3.95e-139	Bacteria	Proteobacteria	Bradyrhizobium amphicarpaeae
22	Ga0078192_1044969	9.4e-34	120.7		WP_054590357.1	96.4	99.6	1.25e-159	Bacteria	Proteobacteria	Sphingopyxis macrogoltabida
23	Ga0078192_1199581	1.7e-32	116.6		WP_027568578.1	98.3	100	1.17e-120	Bacteria	Proteobacteria	Bradyrhizobium spp.
24 / Dlh3	Ga0078192_1052715	5e-32	115.1		WP_086738354.1	73.3	99.7	1.71e-142	Bacteria	Proteobacteria	Erythrobacter colymbi
25	Ga0078192_1116453	7.5e-30	108		WP_088914300.1	77.2	97.5	2.9e-122	Bacteria	Proteobacteria	Porphyrobacter sp. CACIAM 03H1
26	Ga0078192_1000854	1.1e-27	100.9		WP_108506287.1	94.7	99.6	3.31e-155	Bacteria	Proteobacteria	Caulobacter spp.
27	Ga0078192_10080025	7e-23	85.2		WP_055887626.1	71.9	99	1.15e-97	Bacteria	Proteobacteria	Devosia sp. Root105
28	Ga0078192_1061692	3.2e-18	70		MBN9216718.1	88.1	98.9	2.76e-112	Bacteria	Proteobacteria	Mesorhizobium spp.
29	Ga0078192_1006966	5e-16	62.8		WP_137931539.1	87	98.6	1.97e-187	Bacteria	Proteobacteria	Mesorhizobium comanense
30	Ga0078192_10071641	4.2e-12	50		KAF6257543.1	47.1	68	1.14e-30	Eukaryota	Chlorophyta	Scenedesmus sp. NREL 46B-D3
31	Ga0078192_1219771	5.5e-11	46.3		SFL30839.1	92.1	100	1.86e-34	Bacteria	Proteobacteria	Bradyrhizobium sp. NFR13
