# Supplementary material for: New dienelactone hydrolase from microalgae bacterial community-Antibiofilm activity against fish pathogens and potential applications for aquaculture
Source: Sci Rep. 2024 Jan 3;14:377. doi: 10.1038/s41598-023-50734-9 (PMC10764354; doi:10.1038/s41598-023-50734-9)
Supplement: Supplementary file 10 — Supplementary Information 8. [file 41598_2023_50734_MOESM10_ESM.xlsx]

## Sheet: Expression analyses
Supplementary Table S3: Expression analyses of transcriptomic data
name	description	gbkey	protein	locus	position	baseMean	log2FoldChange	lfcSE	stat	pvalue	padj	|log2Foldchange| >= 1 AND padj <= 0.1
copA	copper-exporting P-type ATPase CopA	CDS	WP_012847903.1	ETAE_RS04910	NC_013508.1:1131128-1133872	636.949	1.42148	0.119684	11.8769	1.56101e-32	4.37394e-29	TRUE
cysZ	sulfate transporter CysZ	CDS	WP_012847998.1	ETAE_RS05360	NC_013508.1:1232656-1233435	5865.68	0.844239	0.103252	8.17647	2.92289e-16	4.09497e-13	TRUE
dprA	DNA-processing protein DprA	CDS	WP_012850008.1	ETAE_RS14895	NC_013508.1:3381681-3382793	127.126	-1.76131	0.220716	-7.98001	1.46316e-15	1.36659e-12	TRUE
rbsD	D-ribose pyranase	CDS	WP_012850310.1	ETAE_RS16470	NC_013508.1:3720320-3720739	534.254	-1.05683	0.133696	-7.90476	2.68445e-15	1.59448e-12	TRUE
	hypothetical protein	CDS	WP_015461515.1	ETAE_RS08335	NC_013508.1:1884041-1884247	2422.17	-1.13249	0.143398	-7.89751	2.84525e-15	1.59448e-12	TRUE
grcA	autonomous glycyl radical cofactor GrcA	CDS	WP_012849559.1	ETAE_RS12710	NC_013508.1:2870475-2870858	5887.37	-0.8642	0.113803	-7.59385	3.10546e-14	1.45025e-11	TRUE
ibpA	heat shock chaperone IbpA	CDS	WP_012846891.1	ETAE_RS00040	NC_013508.1:8993-9406	1481.23	-0.898979	0.119683	-7.51131	5.8538e-14	2.34319e-11	TRUE
	EamA family transporter	CDS	WP_012849370.1	ETAE_RS11760	NC_013508.1:2672629-2673528	2373.8	0.777079	0.104946	7.40455	1.316e-13	4.60928e-11	TRUE
	M4 family metallopeptidase	CDS	WP_015461660.1	ETAE_RS09420	NC_013508.1:2136779-2138074	386.06	-1.24616	0.171989	-7.24557	4.30629e-13	1.20662e-10	TRUE
	DUF465 domain-containing protein	CDS	WP_012849537.1	ETAE_RS12605	NC_013508.1:2845507-2845728	3216.71	-1.00756	0.143339	-7.02919	2.07732e-12	5.29149e-10	TRUE
lon	endopeptidase La	CDS	WP_015461120.1	ETAE_RS04710	NC_013508.1:1084934-1087288	2176.08	-0.772852	0.114169	-6.76936	1.29351e-11	3.02035e-09	TRUE
cydX	cytochrome bd-I oxidase subunit CydX	CDS	WP_015462075.1	ETAE_RS17495	NC_013508.1:2706721-2706831	140.738	-1.30252	0.193319	-6.73768	1.60941e-11	3.46889e-09	TRUE
	hypothetical protein	CDS	WP_165362055.1	ETAE_RS18135	NC_013508.1:2006890-2007030	160.559	-1.36561	0.20573	-6.63786	3.18265e-11	6.36985e-09	TRUE
	YciN family protein	CDS	WP_012848404.1	ETAE_RS07310	NC_013508.1:1656708-1656959	1431.97	-0.636322	0.100405	-6.33752	2.33489e-10	4.36158e-08	TRUE
dnaK	molecular chaperone DnaK	CDS	WP_012847447.1	ETAE_RS02790	NC_013508.1:631172-633079	11391.4	-0.676673	0.10705	-6.32112	2.59672e-10	4.5475e-08	TRUE
	YnhF family membrane protein	CDS	WP_095666566.1	ETAE_RS17935	NC_013508.1:1785656-1785745	650.328	-0.754002	0.119899	-6.28863	3.20279e-10	5.27895e-08	TRUE
	HlyD family secretion protein	CDS	WP_012849292.1	ETAE_RS11405	NC_013508.1:2591338-2592327	1268.49	0.614138	0.100502	6.11072	9.91839e-10	1.54396e-07	TRUE
aceE	pyruvate dehydrogenase (acetyl-transferring)%2C homodimeric type	CDS	WP_012847530.1	ETAE_RS03190	NC_013508.1:731608-734271	707.081	-0.832468	0.136658	-6.09162	1.11775e-09	1.64839e-07	TRUE
	DUF305 domain-containing protein	CDS	WP_012848764.1	ETAE_RS08980	NC_013508.1:2032398-2032757	228.839	0.932356	0.15483	6.02181	1.72482e-09	2.41648e-07	TRUE
iscA	iron-sulfur cluster assembly protein IscA	CDS	WP_005289574.1	ETAE_RS13080	NC_013508.1:2952011-2952334	484.549	-0.959398	0.160428	-5.98024	2.22812e-09	2.97295e-07	TRUE
erpA	iron-sulfur cluster insertion protein ErpA	CDS	WP_012849601.1	ETAE_RS12900	NC_013508.1:2913274-2913618	505.488	-1.00243	0.168526	-5.94824	2.71048e-09	3.45217e-07	TRUE
rbsB	ribose ABC transporter substrate-binding protein RbsB	CDS	WP_012850307.1	ETAE_RS16455	NC_013508.1:3716909-3717796	759.259	-0.740285	0.125986	-5.87594	4.20457e-09	5.12226e-07	TRUE
	amino acid permease	CDS	WP_034168009.1	ETAE_RS05610	NC_013508.1:1285268-1286749	845.089	-0.7366	0.126	-5.84605	5.03369e-09	5.65693e-07	TRUE
djlA	co-chaperone DjlA	CDS	WP_012847475.1	ETAE_RS02920	NC_013508.1:663318-664154	244.012	-0.917873	0.157019	-5.84561	5.04722e-09	5.65693e-07	TRUE
ychH	stress-induced protein YchH	CDS	WP_012848254.1	ETAE_RS06590	NC_013508.1:1511021-1511299	10537.7	0.660796	0.113511	5.82145	5.83404e-09	6.2873e-07	TRUE
clpS	ATP-dependent Clp protease adapter ClpS	CDS	WP_012849038.1	ETAE_RS10255	NC_013508.1:2327945-2328265	296.35	-0.895109	0.154533	-5.79236	6.94061e-09	7.20281e-07	TRUE
	ribonuclease N1	CDS	WP_012849794.1	ETAE_RS13870	NC_013508.1:3134618-3135082	640.721	-0.713122	0.128163	-5.56416	2.63419e-08	2.59537e-06	TRUE
	DUF4156 domain-containing protein	CDS	WP_012847203.1	ETAE_RS01540	NC_013508.1:370598-370945	217.878	-1.05908	0.190457	-5.56075	2.68614e-08	2.59537e-06	TRUE
cadB	cadaverine/lysine antiporter	CDS	WP_012847160.1	ETAE_RS01340	NC_013508.1:309063-310382	1708.17	-0.642758	0.116763	-5.50481	3.69573e-08	3.45181e-06	TRUE
gshA	glutamate--cysteine ligase	CDS	WP_012849679.1	ETAE_RS13305	NC_013508.1:2998241-2999800	1846.24	0.614188	0.11303	5.43385	5.515e-08	4.98485e-06	TRUE
	hypothetical protein	CDS	WP_014526502.1	ETAE_RS17460	NC_013508.1:2598484-2599356	19556	0.68429	0.128705	5.31673	1.05648e-07	9.12395e-06	TRUE
cgtA	Obg family GTPase CgtA	CDS	WP_012847266.1	ETAE_RS01870	NC_013508.1:434703-435881	222.187	-0.89999	0.175077	-5.14055	2.73937e-07	2.25756e-05	TRUE
nudB	dihydroneopterin triphosphate diphosphatase	CDS	WP_012848289.1	ETAE_RS06765	NC_013508.1:1548842-1549276	978.698	0.598412	0.117251	5.10369	3.33088e-07	2.64411e-05	TRUE
	chloride channel protein	CDS	WP_012849520.1	ETAE_RS12510	NC_013508.1:2827293-2828573	81.889	1.11033	0.217714	5.09997	3.39714e-07	2.64411e-05	TRUE
	pentapeptide MXKDX repeat protein	CDS	WP_012847717.1	ETAE_RS04060	NC_013508.1:937239-937547	651.081	-0.575917	0.113395	-5.07884	3.7975e-07	2.87584e-05	TRUE
zntR	Zn(2+)-responsive transcriptional regulator	CDS	WP_012850015.1	ETAE_RS14930	NC_013508.1:3389257-3389718	2056.51	0.602886	0.119252	5.05554	4.29166e-07	3.08714e-05	TRUE
ihfA	integration host factor subunit alpha	CDS	WP_005285818.1	ETAE_RS08495	NC_013508.1:1920809-1921105	3058.17	-0.629823	0.124586	-5.05531	4.29687e-07	3.08714e-05	TRUE
yjfP	esterase	CDS	WP_012847240.1	ETAE_RS01730	NC_013508.1:409848-410597	1329.86	0.626965	0.124412	5.03941	4.66969e-07	3.27112e-05	TRUE
	secondary thiamine-phosphate synthase enzyme YjbQ	CDS	WP_012849996.1	ETAE_RS14790	NC_013508.1:3359443-3359871	4149.34	-0.739352	0.14851	-4.97847	6.40881e-07	4.37987e-05	TRUE
adk	adenylate kinase	CDS	WP_012847889.1	ETAE_RS04850	NC_013508.1:1116208-1116852	824.425	-0.595255	0.120605	-4.93556	7.99217e-07	5.33192e-05	TRUE
	hypothetical protein	CDS	WP_129985649.1	ETAE_RS18025	NC_013508.1:1392089-1392403	2463.87	0.548386	0.112188	4.88809	1.01818e-06	6.63475e-05	TRUE
mtr	tryptophan permease	CDS	WP_012849117.1	ETAE_RS10565	NC_013508.1:2405155-2406405	23143.3	0.519424	0.107283	4.84161	1.28791e-06	8.20164e-05	TRUE
fldA	flavodoxin FldA	CDS	WP_012849436.1	ETAE_RS12115	NC_013508.1:2743692-2744219	640.257	-0.654586	0.136659	-4.7899	1.66861e-06	0.000103899	TRUE
	SgcJ/EcaC family oxidoreductase	CDS	WP_012848817.1	ETAE_RS09225	NC_013508.1:2091844-2092293	1349.58	0.554557	0.118133	4.69433	2.67476e-06	0.000153258	TRUE
	YeiH family protein	CDS	WP_012848042.1	ETAE_RS05590	NC_013508.1:1281779-1282843	3036.44	0.571996	0.122051	4.68653	2.77872e-06	0.000155719	TRUE
ptsN	PTS IIA-like nitrogen regulatory protein PtsN	CDS	WP_071818497.1	ETAE_RS02380	NC_013508.1:540426-540890	807.43	0.517099	0.110651	4.67325	2.96467e-06	0.000160486	TRUE
ampD	1%2C6-anhydro-N-acetylmuramyl-L-alanine amidase AmpD	CDS	WP_041692486.1	ETAE_RS03170	NC_013508.1:727168-727746	116.254	-0.897306	0.192048	-4.67231	2.97833e-06	0.000160486	TRUE
	tellurite resistance TerB family protein	CDS	WP_012847537.1	ETAE_RS03215	NC_013508.1:741203-741844	157.517	-0.822009	0.176409	-4.65969	3.16691e-06	0.00016516	TRUE
	major outer membrane lipoprotein	CDS	WP_005285548.1	ETAE_RS08660	NC_013508.1:1962485-1962721	10452.6	-0.52444	0.112573	-4.65865	3.18296e-06	0.00016516	TRUE
	hypothetical protein	CDS	WP_012849521.1	ETAE_RS12515	NC_013508.1:2828956-2829249	1372.23	-0.635189	0.13704	-4.63505	3.56851e-06	0.000181799	TRUE
	YfdX family protein	CDS	WP_012847183.1	ETAE_RS01440	NC_013508.1:335797-336438	8018.03	-0.605166	0.132391	-4.57107	4.85245e-06	0.000234423	TRUE
	TRAP transporter substrate-binding protein	CDS	WP_012849799.1	ETAE_RS13890	NC_013508.1:3139324-3140310	814.096	-0.519104	0.114629	-4.52858	5.93815e-06	0.000274605	TRUE
tetR(A)	tetracycline resistance transcriptional repressor TetR(A)	CDS	WP_012850383.1	ETAE_RS16820	NC_013509.1:29080-29730	2723.97	-0.572694	0.12663	-4.52259	6.10868e-06	0.000276073	TRUE
	YceK/YidQ family lipoprotein	CDS	WP_012848209.1	ETAE_RS06380	NC_013508.1:1459791-1460096	153.496	-0.93623	0.210242	-4.45311	8.4634e-06	0.00034907	TRUE
	extracellular solute-binding protein	CDS	WP_012849593.1	ETAE_RS12860	NC_013508.1:2903899-2904951	288.531	0.689639	0.154883	4.45265	8.48163e-06	0.00034907	TRUE
aceF	pyruvate dehydrogenase complex dihydrolipoyllysine-residue acetyltransferase	CDS	WP_012847531.1	ETAE_RS03195	NC_013508.1:734285-736159	2836.18	-0.629514	0.141471	-4.44978	8.59593e-06	0.00034907	TRUE
dnaJ	molecular chaperone DnaJ	CDS	WP_012847448.1	ETAE_RS02795	NC_013508.1:633190-634326	1280.03	-0.507064	0.114262	-4.43772	9.09169e-06	0.000363927	TRUE
lipB	lipoyl(octanoyl) transferase LipB	CDS	WP_071818530.1	ETAE_RS12335	NC_013508.1:2788603-2789271	1112.42	-0.517367	0.116742	-4.43172	9.3484e-06	0.000368933	TRUE
	gamma-glutamylcyclotransferase	CDS	WP_012847254.1	ETAE_RS01810	NC_013508.1:425047-425391	138.504	-0.953698	0.219345	-4.34793	1.37429e-05	0.000527503	TRUE
udk	uridine kinase	CDS	WP_012848049.1	ETAE_RS05625	NC_013508.1:1290461-1291102	171.339	-0.723933	0.168073	-4.30726	1.65288e-05	0.000609391	TRUE
satP	acetate uptake transporter	CDS	WP_034168347.1	ETAE_RS02785	NC_013508.1:630286-630855	357.994	-0.544851	0.127098	-4.28687	1.81208e-05	0.000658598	TRUE
	co-chaperone GroES	CDS	WP_005296032.1	ETAE_RS01475	NC_013508.1:343264-343557	710.965	-0.533249	0.124647	-4.27807	1.88522e-05	0.000660297	TRUE
	DUF1249 domain-containing protein	CDS		ETAE_RS18245	NC_013508.1:216928-217029	86.0832	-1.07924	0.253941	-4.24998	2.13789e-05	0.000730533	TRUE
	DUF1471 domain-containing protein	CDS	WP_012849020.1	ETAE_RS10165	NC_013508.1:2302618-2302887	244.389	0.601417	0.142474	4.22124	2.42961e-05	0.000820213	TRUE
	DUF2627 domain-containing protein	CDS	WP_071818514.1	ETAE_RS17285	NC_013508.1:1661932-1662048	2753.03	-0.52121	0.123613	-4.21645	2.48176e-05	0.000827843	TRUE
grpE	nucleotide exchange factor GrpE	CDS	WP_012849562.1	ETAE_RS12720	NC_013508.1:2872009-2872587	186.863	-0.693985	0.164874	-4.20919	2.5629e-05	0.000839471	TRUE
	Ail/Lom family outer membrane beta-barrel protein	CDS	WP_012849299.1	ETAE_RS11435	NC_013508.1:2599536-2600198	131.504	0.756166	0.179698	4.20799	2.57654e-05	0.000839471	TRUE
	hypothetical protein	CDS	WP_012848956.1	ETAE_RS18150	NC_013508.1:2239077-2239235	326.274	-0.653009	0.155853	-4.1899	2.79082e-05	0.000898836	TRUE
rpoS	RNA polymerase sigma factor RpoS	CDS	WP_012849696.1	ETAE_RS13415	NC_013508.1:3025094-3026080	1531.9	-0.52625	0.12597	-4.1776	2.94608e-05	0.000938057	TRUE
	SCP2 domain-containing protein	CDS	WP_012847290.1	ETAE_RS02000	NC_013508.1:463854-464375	139.037	-0.76078	0.182257	-4.17422	2.99005e-05	0.000941363	TRUE
	DUF1345 domain-containing protein	CDS	WP_012849316.1	ETAE_RS11520	NC_013508.1:2620081-2620758	3334.64	0.640578	0.154017	4.15913	3.1946e-05	0.000994585	TRUE
tatA	Sec-independent protein translocase subunit TatA	CDS	WP_012847030.1	ETAE_RS00700	NC_013508.1:157320-157589	161.113	-0.723878	0.174987	-4.13675	3.52258e-05	0.00107679	TRUE
	BON domain-containing protein	CDS	WP_012848382.1	ETAE_RS07200	NC_013508.1:1637492-1637806	2577.24	-0.512118	0.123822	-4.13591	3.5355e-05	0.00107679	TRUE
	Ail/Lom family outer membrane beta-barrel protein	CDS	WP_012848483.1	ETAE_RS07745	NC_013508.1:1742286-1742843	289.764	-0.685768	0.165998	-4.13118	3.60912e-05	0.00107806	TRUE
infA	translation initiation factor IF-1	CDS	WP_002211347.1	ETAE_RS10245	NC_013508.1:2325252-2325470	653.595	-0.771261	0.186714	-4.1307	3.6166e-05	0.00107806	TRUE
tatE	twin-arginine translocase subunit TatE	CDS	WP_012849478.1	ETAE_RS12345	NC_013508.1:2790369-2790569	248.902	-0.894248	0.217489	-4.11169	3.92778e-05	0.00112302	TRUE
ppnP	pyrimidine/purine nucleoside phosphorylase	CDS	WP_012847936.1	ETAE_RS05060	NC_013508.1:1169365-1169652	613.52	-0.530112	0.129727	-4.08635	4.38204e-05	0.00122785	TRUE
	DUF1471 domain-containing protein	CDS	WP_012847241.1	ETAE_RS01735	NC_013508.1:410636-410905	5333.2	0.545761	0.133786	4.07937	4.51588e-05	0.00125282	TRUE
secE	preprotein translocase subunit SecE	CDS	WP_015460707.1	ETAE_RS00830	NC_013508.1:181510-181893	418.308	-0.578805	0.142107	-4.07301	4.64098e-05	0.0012749	TRUE
nusG	transcription termination/antitermination protein NusG	CDS	WP_005280494.1	ETAE_RS00835	NC_013508.1:181895-182440	726.228	-0.60044	0.148625	-4.03997	5.34576e-05	0.00138693	TRUE
csrA	carbon storage regulator CsrA	CDS	WP_002209449.1	ETAE_RS13340	NC_013508.1:3002127-3002312	3795.42	-0.583857	0.144678	-4.03557	5.44704e-05	0.00140024	TRUE
	cysteine synthase family protein	CDS	WP_012848765.1	ETAE_RS08985	NC_013508.1:2032952-2033917	287.045	0.621892	0.156002	3.98644	6.70732e-05	0.00169315	TRUE
	adenosine deaminase	CDS	WP_012849801.1	ETAE_RS13900	NC_013508.1:3141741-3142859	349.168	0.532529	0.134975	3.9454	7.96667e-05	0.0019411	TRUE
	dihydrolipoyl dehydrogenase	CDS	WP_012850272.1	ETAE_RS16260	NC_013508.1:3670681-3672129	615.474	0.503078	0.128667	3.90993	9.23217e-05	0.00219225	TRUE
	peptidoglycan glycosyltransferase FtsI	CDS	WP_012847502.1	ETAE_RS03050	NC_013508.1:700352-702115	9351.07	0.507789	0.130218	3.89955	9.63725e-05	0.00226921	TRUE
rppH	RNA pyrophosphohydrolase	CDS	WP_012849705.1	ETAE_RS13460	NC_013508.1:3033774-3034307	433.453	-0.555148	0.143339	-3.87297	0.000107518	0.00248979	TRUE
rfaD	ADP-glyceromanno-heptose 6-epimerase	CDS	WP_012846964.1	ETAE_RS00355	NC_013508.1:76698-77627	429.332	-0.508208	0.132879	-3.82459	0.000130988	0.00293623	TRUE
pheT	phenylalanine--tRNA ligase subunit beta	CDS	WP_012848649.1	ETAE_RS08500	NC_013508.1:1921110-1923497	1572.92	-0.54292	0.142412	-3.81233	0.000137665	0.00302665	TRUE
	amino acid ABC transporter ATP-binding protein	CDS	WP_012849462.1	ETAE_RS12265	NC_013508.1:2773871-2774596	341.541	0.53119	0.139788	3.79997	0.000144713	0.00314331	TRUE
phoB	phosphate regulon transcriptional regulator PhoB	CDS	WP_012847944.1	ETAE_RS05100	NC_013508.1:1178255-1178944	143.127	-0.647882	0.173459	-3.73507	0.000187665	0.0038951	TRUE
	fumarylacetoacetate hydrolase family protein	CDS	WP_012848318.1	ETAE_RS06910	NC_013508.1:1577310-1577966	359.513	-0.502144	0.135027	-3.71883	0.000200145	0.00412357	TRUE
lpxD	UDP-3-O-(3-hydroxymyristoyl)glucosamine N-acyltransferase	CDS	WP_012847616.1	ETAE_RS03610	NC_013508.1:825417-826439	593.272	-0.511376	0.139537	-3.66479	0.000247541	0.00495435	TRUE
pspA	phage shock protein PspA	CDS	WP_012848704.1	ETAE_RS08715	NC_013508.1:1973223-1973888	467.05	-0.619451	0.169864	-3.64675	0.000265576	0.00527762	TRUE
	iron ABC transporter permease	CDS	WP_012849594.1	ETAE_RS12865	NC_013508.1:2904965-2906626	139.28	0.708404	0.194366	3.6447	0.000267703	0.00528242	TRUE
hscB	co-chaperone HscB	CDS	WP_012849637.1	ETAE_RS13075	NC_013508.1:2951402-2951920	246.276	-0.577609	0.161596	-3.57439	0.00035104	0.0067502	TRUE
	hypothetical protein	CDS	WP_012850183.1	ETAE_RS17635	NC_013508.1:3578144-3578347	974.089	-0.60914	0.170442	-3.57389	0.000351723	0.0067502	TRUE
	cytochrome b/b6 domain-containing protein	CDS	WP_034168338.1	ETAE_RS02360	NC_013508.1:538061-538570	1826.37	-0.609403	0.171709	-3.54904	0.000386642	0.00732007	TRUE
ugpQ	glycerophosphodiester phosphodiesterase	CDS	WP_172454872.1	ETAE_RS15485	NC_013508.1:3496903-3497652	385.954	0.501291	0.14204	3.52922	0.000416787	0.00778557	TRUE
tomB	Hha toxicity modulator TomB	CDS	WP_012847873.1	ETAE_RS04775	NC_013508.1:1098573-1098941	292.944	-0.669969	0.190717	-3.5129	0.000443244	0.00817085	TRUE
secB	protein-export chaperone SecB	CDS	WP_012850252.1	ETAE_RS16130	NC_013508.1:3645987-3646448	94.5737	-0.754504	0.215154	-3.50681	0.000453512	0.00825157	TRUE
pstB	phosphate ABC transporter ATP-binding protein PstB	CDS	WP_012850334.1	ETAE_RS16590	NC_013508.1:3746738-3747517	103.056	-0.705301	0.20129	-3.50391	0.000458488	0.00828827	TRUE
	YggL family protein	CDS	WP_012847145.1	ETAE_RS01265	NC_013508.1:296711-297037	364.348	-0.582366	0.166966	-3.48794	0.000486754	0.00868716	TRUE
	DUF494 family protein	CDS	WP_015462408.1	ETAE_RS14890	NC_013508.1:3381239-3381709	266.997	-0.529614	0.151992	-3.48448	0.0004931	0.00874473	TRUE
phoU	phosphate signaling complex protein PhoU	CDS	WP_012850335.1	ETAE_RS16595	NC_013508.1:3747537-3748268	266.272	-0.55056	0.159488	-3.45205	0.000556335	0.00942362	TRUE
cspE	transcription antiterminator/RNA stability regulator CspE	CDS	WP_004094893.1	ETAE_RS07325	NC_013508.1:1662090-1662299	877.16	-0.618315	0.179164	-3.45111	0.000558287	0.00942362	TRUE
	YciY family protein	CDS	WP_071525666.1	ETAE_RS17280	NC_013508.1:1629212-1629388	243.429	-0.561692	0.163537	-3.43465	0.00059332	0.00989573	TRUE
cspD	cold shock domain-containing protein CspD	CDS	WP_012849039.1	ETAE_RS10260	NC_013508.1:2328710-2328931	358.708	-1.14793	0.335848	-3.418	0.000630831	0.0104591	TRUE
nrdR	transcriptional regulator NrdR	CDS	WP_012847837.1	ETAE_RS04610	NC_013508.1:1065083-1065532	48.7132	-0.919397	0.269289	-3.41417	0.000639767	0.0105449	TRUE
yfcF	glutathione transferase	CDS	WP_012849231.1	ETAE_RS11115	NC_013508.1:2531208-2531849	88.1555	-0.724112	0.21679	-3.34016	0.000837309	0.0131069	TRUE
	hypothetical protein	CDS	WP_012849744.1	ETAE_RS13640	NC_013508.1:3081949-3082464	67.0562	-0.913863	0.27517	-3.32109	0.00089666	0.0139515	TRUE
	phosphoribosylaminoimidazolesuccinocarboxamide synthase	CDS	WP_012847962.1	ETAE_RS05190	NC_013508.1:1196870-1197583	127.148	-0.633135	0.192544	-3.28826	0.00100808	0.0153513	TRUE
aroK	shikimate kinase AroK	CDS	WP_005290467.1	ETAE_RS15215	NC_013508.1:3431682-3432200	75.9673	-0.728486	0.226378	-3.21801	0.00129082	0.0185481	TRUE
dmsB	dimethylsulfoxide reductase subunit B	CDS	WP_012849025.1	ETAE_RS10190	NC_013508.1:2307197-2307814	55.9095	-0.844379	0.262876	-3.21209	0.00131774	0.0188383	TRUE
rmf	ribosome modulation factor	CDS	WP_015461265.1	ETAE_RS17210	NC_013508.1:1375592-1375765	265.053	-1.30371	0.407751	-3.19731	0.00138716	0.0193419	TRUE
ppa	inorganic diphosphatase	CDS	WP_012847255.1	ETAE_RS01815	NC_013508.1:425440-425970	603.249	-0.52858	0.165398	-3.19581	0.00139438	0.0193419	TRUE
yqiA	esterase YqiA	CDS	WP_012847072.1	ETAE_RS00970	NC_013508.1:218007-218588	129.214	-0.57664	0.183695	-3.13911	0.00169462	0.0225039	TRUE
ilvN	acetolactate synthase small subunit	CDS	WP_012847497.1	ETAE_RS03025	NC_013508.1:695925-696416	39.6684	-0.936618	0.304331	-3.07763	0.0020865	0.026217	TRUE
selD	selenide%2C water dikinase SelD	CDS	WP_012848344.1	ETAE_RS07035	NC_013508.1:1603948-1604994	140.969	-0.529088	0.177856	-2.97481	0.00293174	0.034086	TRUE
	tetratricopeptide repeat protein	CDS	WP_012847732.1	ETAE_RS04135	NC_013508.1:948050-948541	89.4671	0.604202	0.205413	2.9414	0.00326732	0.0367013	TRUE
	acyl carrier protein	CDS	WP_012847700.1	ETAE_RS03995	NC_013508.1:923380-923631	75.6578	-0.749515	0.25732	-2.91277	0.00358239	0.0391066	TRUE
bioB	biotin synthase BioB	CDS	WP_181365863.1	ETAE_RS11805	NC_013508.1:2681422-2682459	82.8409	-0.62816	0.215992	-2.90825	0.00363455	0.0394729	TRUE
speFL	leader peptide SpeFL	CDS	WP_015462313.1	ETAE_RS17800	NC_013508.1:3165705-3165809	140.256	0.509813	0.176249	2.89257	0.00382104	0.0407093	TRUE
mutH	DNA mismatch repair endonuclease MutH	CDS	WP_015462249.1	ETAE_RS13465	NC_013508.1:3034998-3035684	112.999	0.593196	0.206403	2.87397	0.0040535	0.0426989	TRUE
	N-acetyltransferase	CDS	WP_012847291.1	ETAE_RS02005	NC_013508.1:464369-464872	121.771	-0.544713	0.190702	-2.85635	0.00428538	0.0441457	TRUE
	CDP-diacylglycerol diphosphatase	CDS	WP_012850171.1	ETAE_RS15755	NC_013508.1:3559536-3560309	84.6831	0.610866	0.218114	2.80067	0.0050997	0.0501381	TRUE
	GyrI-like domain-containing protein	CDS	WP_012847940.1	ETAE_RS05080	NC_013508.1:1172183-1172650	49.278	-0.748755	0.26898	-2.78368	0.00537453	0.051981	TRUE
	TRAP transporter small permease	CDS	WP_012849798.1	ETAE_RS13885	NC_013508.1:3138757-3139260	152.361	-0.506851	0.182459	-2.77789	0.00547136	0.0521454	TRUE
	glutamate decarboxylase	CDS	WP_012847653.1	ETAE_RS03800	NC_013508.1:869470-871182	122.338	-0.501936	0.18099	-2.77328	0.0055495	0.0527092	TRUE
oxyR	DNA-binding transcriptional regulator OxyR	CDS	WP_012850270.1	ETAE_RS16250	NC_013508.1:3668789-3669712	125.417	-0.526451	0.190135	-2.76882	0.00562599	0.0530775	TRUE
	GNAT family N-acetyltransferase	CDS	WP_226079106.1	ETAE_RS13925	NC_013508.1:3146564-3147001	78.6429	-0.599666	0.218524	-2.74417	0.00606648	0.0562857	TRUE
	hypothetical protein	CDS	WP_012847111.1	ETAE_RS01135	NC_013508.1:262308-262979	128.414	-0.509083	0.186277	-2.73294	0.00627717	0.0576676	TRUE
ibaG	BolA family iron metabolism protein IbaG	CDS	WP_012847381.1	ETAE_RS02450	NC_013508.1:550902-551156	91.79	-0.584572	0.218534	-2.67497	0.0074736	0.06606	TRUE
	AcrZ family multidrug efflux pump-associated protein	CDS	WP_012849388.1	ETAE_RS17490	NC_013508.1:2688497-2688640	35.1161	-0.902044	0.337736	-2.67086	0.00756582	0.0666649	TRUE
	hypothetical protein	CDS	WP_012849614.1	ETAE_RS12960	NC_013508.1:2928345-2928923	42.7947	0.750739	0.285209	2.63224	0.00848241	0.0715895	TRUE
ccmA	cytochrome c biogenesis heme-transporting ATPase CcmA	CDS	WP_041692531.1	ETAE_RS11395	NC_013508.1:2589727-2590350	88.3983	-0.613576	0.236398	-2.59552	0.00944468	0.0779563	TRUE
nuoJ	NADH-quinone oxidoreductase subunit J	CDS	WP_012849207.1	ETAE_RS10985	NC_013508.1:2503866-2504438	70.933	-0.631395	0.247311	-2.55304	0.0106786	0.0853032	TRUE
greA	transcription elongation factor GreA	CDS	WP_012847270.1	ETAE_RS01890	NC_013508.1:439351-439827	90.8191	-0.524414	0.206048	-2.5451	0.0109245	0.0862266	TRUE
	carbon-nitrogen hydrolase family protein	CDS	WP_012849943.1	ETAE_RS14545	NC_013508.1:3300492-3301334	53.0091	-0.709709	0.27937	-2.54039	0.0110728	0.0870495	TRUE
	hypothetical protein	CDS	WP_012850293.1	ETAE_RS17660	NC_013508.1:3697075-3697248	40.0832	-0.742305	0.297292	-2.49689	0.0125289	0.0951378	TRUE
narP	nitrate/nitrite response regulator protein NarP	CDS	WP_012847975.1	ETAE_RS05250	NC_013508.1:1210757-1211404	8105.72	0.486088	0.0914793	5.31364	1.07455e-07	9.12395e-06	FALSE
clpB	ATP-dependent chaperone ClpB	CDS	WP_012849653.1	ETAE_RS13190	NC_013508.1:2972128-2974701	4220.6	-0.471121	0.0986388	-4.77622	1.78622e-06	0.000108804	FALSE
adeD	adenine deaminase	CDS	WP_012850337.1	ETAE_RS16605	NC_013508.1:3749064-3750839	2145.91	0.466037	0.100709	4.62755	3.70013e-06	0.000185138	FALSE
pgsA	CDP-diacylglycerol--glycerol-3-phosphate 3-phosphatidyltransferase	CDS	WP_012848878.1	ETAE_RS09500	NC_013508.1:2156846-2157394	2048.79	0.496238	0.108098	4.59062	4.41935e-06	0.000217246	FALSE
feoB	Fe(2+) transporter permease subunit FeoB	CDS	WP_012850083.1	ETAE_RS15325	NC_013508.1:3456396-3458711	937.259	0.494633	0.108447	4.56104	5.09009e-06	0.000241736	FALSE
nifJ	pyruvate:ferredoxin (flavodoxin) oxidoreductase	CDS	WP_012848618.1	ETAE_RS08360	NC_013508.1:1886643-1890173	5055.78	0.442524	0.0977486	4.52716	5.97819e-06	0.000274605	FALSE
raiA	ribosome-associated translation inhibitor RaiA	CDS	WP_012849658.1	ETAE_RS13210	NC_013508.1:2977784-2978122	3465.21	-0.427963	0.0949012	-4.50956	6.49627e-06	0.00028893	FALSE
	DUF1656 domain-containing protein	CDS	WP_012849291.1	ETAE_RS11400	NC_013508.1:2591117-2591326	2952.05	0.480884	0.106816	4.50198	6.73226e-06	0.000290752	FALSE
	EAL domain-containing protein	CDS	WP_034168176.1	ETAE_RS08575	NC_013508.1:1940407-1941264	1882.07	0.489089	0.108667	4.5008	6.76983e-06	0.000290752	FALSE
hpf	ribosome hibernation promoting factor	CDS	WP_012847368.1	ETAE_RS02385	NC_013508.1:541010-541297	3996.55	0.479862	0.106675	4.49834	6.84854e-06	0.000290752	FALSE
putA	trifunctional transcriptional regulator/proline dehydrogenase/L-glutamate gamma-semialdehyde dehydrogenase	CDS	WP_012848502.1	ETAE_RS07830	NC_013508.1:1763264-1767193	2010.51	0.485458	0.111475	4.35484	1.33163e-05	0.000518227	FALSE
	D-amino acid dehydrogenase	CDS	WP_012848327.1	ETAE_RS06950	NC_013508.1:1584772-1586025	3298.37	0.434594	0.100056	4.3435	1.40233e-05	0.00053099	FALSE
clpP	ATP-dependent Clp endopeptidase proteolytic subunit ClpP	CDS	WP_015461119.1	ETAE_RS04700	NC_013508.1:1082638-1083258	1938.49	-0.483342	0.112064	-4.31309	1.60986e-05	0.000601442	FALSE
	DUF1275 domain-containing protein	CDS	WP_012849814.1	ETAE_RS13965	NC_013508.1:3155175-3155933	3291.71	0.449053	0.104884	4.28144	1.85686e-05	0.000658598	FALSE
	hypothetical protein	CDS	WP_012850202.1	ETAE_RS18170	NC_013508.1:3599898-3600044	1096.88	0.481115	0.116785	4.11967	3.79408e-05	0.00110844	FALSE
	amino acid permease	CDS	WP_012849690.1	ETAE_RS13385	NC_013508.1:3015839-3017419	869.491	-0.481218	0.116983	-4.11357	3.89591e-05	0.00112302	FALSE
glyQ	glycine--tRNA ligase subunit alpha	CDS	WP_012846896.1	ETAE_RS00065	NC_013508.1:14441-15349	681.701	-0.484789	0.118418	-4.0939	4.24183e-05	0.00120057	FALSE
uxuA	mannonate dehydratase	CDS	WP_012849119.1	ETAE_RS10575	NC_013508.1:2407241-2408431	673.974	-0.484563	0.119371	-4.0593	4.92209e-05	0.00132026	FALSE
rbsA	ribose ABC transporter ATP-binding protein RbsA	CDS	WP_012850309.1	ETAE_RS16465	NC_013508.1:3718807-3720312	3493.34	-0.480131	0.118308	-4.05832	4.94279e-05	0.00132026	FALSE
nfuA	Fe-S biogenesis protein NfuA	CDS	WP_005290532.1	ETAE_RS15345	NC_013508.1:3460614-3461189	2263.84	-0.486374	0.119853	-4.0581	4.94746e-05	0.00132026	FALSE
	L%2CD-transpeptidase family protein	CDS	WP_012849905.1	ETAE_RS14365	NC_013508.1:3255188-3256108	1207.42	0.434049	0.107155	4.05064	5.1077e-05	0.00135017	FALSE
	lysine decarboxylase CadA	CDS	WP_012847161.1	ETAE_RS01345	NC_013508.1:310456-312606	1979.57	-0.443367	0.109531	-4.04787	5.16869e-05	0.00135352	FALSE
rlmE	23S rRNA (uridine(2552)-2'-O)-methyltransferase RlmE	CDS	WP_012847272.1	ETAE_RS01900	NC_013508.1:440394-441020	1376.28	-0.461031	0.115002	-4.0089	6.1003e-05	0.00155391	FALSE
	DUF2594 family protein	CDS	WP_012848881.1	ETAE_RS09515	NC_013508.1:2160497-2160721	1710.18	-0.463648	0.116839	-3.96827	7.23963e-05	0.0018112	FALSE
	MFS transporter	CDS	WP_012849319.1	ETAE_RS11535	NC_013508.1:2622723-2623991	941.93	0.419721	0.105844	3.96548	7.32489e-05	0.00181631	FALSE
	YfcZ/YiiS family protein	CDS	WP_015461965.1	ETAE_RS11340	NC_013508.1:2580096-2580392	2514.47	-0.387193	0.0979846	-3.95157	7.76393e-05	0.00190829	FALSE
alaS	alanine--tRNA ligase	CDS	WP_012849682.1	ETAE_RS13345	NC_013508.1:3002566-3005193	1074.86	-0.4488	0.11398	-3.93752	8.23269e-05	0.00198862	FALSE
	5-formyltetrahydrofolate cyclo-ligase	CDS	WP_012849770.1	ETAE_RS13770	NC_013508.1:3109207-3109833	3264.99	0.389012	0.0992647	3.91893	8.89421e-05	0.00213005	FALSE
	sulfatase-like hydrolase/transferase	CDS	WP_012848179.1	ETAE_RS06250	NC_013508.1:1428637-1430250	2206.68	0.452047	0.116133	3.89248	9.92231e-05	0.00231686	FALSE
ftsH	ATP-dependent zinc metalloprotease FtsH	CDS	WP_012847273.1	ETAE_RS01905	NC_013508.1:441077-443017	3524.75	-0.370678	0.0962477	-3.85129	0.000117497	0.00269859	FALSE
	3-deoxy-7-phosphoheptulonate synthase	CDS	WP_012848632.1	ETAE_RS08410	NC_013508.1:1904614-1905660	941.836	-0.440158	0.114928	-3.82984	0.000128224	0.00289746	FALSE
	FAD-dependent oxidoreductase	CDS	WP_012847914.1	ETAE_RS04960	NC_013508.1:1141644-1143299	399.327	-0.485892	0.127489	-3.81126	0.000138262	0.00302665	FALSE
	universal stress protein	CDS	WP_012848435.1	ETAE_RS07480	NC_013508.1:1692260-1692694	11010.7	0.411862	0.108728	3.788	0.000151863	0.00327323	FALSE
nlpD	murein hydrolase activator NlpD	CDS	WP_078057757.1	ETAE_RS13420	NC_013508.1:3026132-3027070	3342.83	-0.44382	0.117256	-3.78505	0.000153675	0.00328701	FALSE
	glucan biosynthesis protein G	CDS	WP_012848011.1	ETAE_RS05475	NC_013508.1:1247773-1249269	469.05	-0.482223	0.127804	-3.77314	0.000161203	0.00342189	FALSE
	NirD/YgiW/YdeI family stress tolerance protein	CDS	WP_012848414.1	ETAE_RS07365	NC_013508.1:1670968-1671345	716.885	-0.4187	0.111277	-3.76268	0.000168103	0.00354153	FALSE
	pyridoxal phosphate-dependent aminotransferase	CDS	WP_012849220.1	ETAE_RS11055	NC_013508.1:2519256-2520476	950.373	0.41429	0.110874	3.73657	0.000186545	0.0038951	FALSE
fadR	fatty acid metabolism transcriptional regulator FadR	CDS	WP_012848325.1	ETAE_RS06940	NC_013508.1:1582279-1582998	1763.15	-0.40802	0.110595	-3.68931	0.00022486	0.00456867	FALSE
	serine protease	CDS	WP_012848606.1	ETAE_RS08305	NC_013508.1:1874781-1875593	1231	0.394471	0.106928	3.68914	0.000225009	0.00456867	FALSE
	TrkH family potassium uptake protein	CDS	WP_012850013.1	ETAE_RS14920	NC_013508.1:3387272-3388717	1401.06	0.391905	0.106662	3.67426	0.00023854	0.00480856	FALSE
rseA	anti-sigma-E factor RseA	CDS	WP_012849554.1	ETAE_RS12685	NC_013508.1:2864764-2865402	17089.8	0.352962	0.0980763	3.59885	0.000319622	0.00623838	FALSE
	YbhB/YbcL family Raf kinase inhibitor-like protein	CDS	WP_012847457.1	ETAE_RS02840	NC_013508.1:643442-643996	2823.03	0.359692	0.0999685	3.59806	0.000320602	0.00623838	FALSE
	hypothetical protein	CDS	WP_012849837.1	ETAE_RS14070	NC_013508.1:3181492-3181911	848.42	0.421442	0.118026	3.57076	0.000355948	0.00678481	FALSE
mscL	large-conductance mechanosensitive channel protein MscL	CDS	WP_012850014.1	ETAE_RS14925	NC_013508.1:3388796-3389203	16767.8	0.373326	0.105778	3.52932	0.000416622	0.00778557	FALSE
	mechanosensitive ion channel	CDS	WP_012847426.1	ETAE_RS02695	NC_013508.1:606195-607841	2042.62	0.406762	0.115899	3.50961	0.000448758	0.00821843	FALSE
argR	transcriptional regulator ArgR	CDS	WP_012847259.1	ETAE_RS01835	NC_013508.1:429354-429824	476.735	-0.433281	0.123993	-3.49439	0.000475139	0.00853424	FALSE
ptsH	phosphocarrier protein Hpr	CDS	WP_005283926.1	ETAE_RS05350	NC_013508.1:1230904-1231161	1396.84	0.370946	0.106523	3.48231	0.000497105	0.00876031	FALSE
glsA	glutaminase A	CDS	WP_012849689.1	ETAE_RS13380	NC_013508.1:3014828-3015763	259.625	-0.498016	0.143198	-3.4778	0.000505538	0.00885323	FALSE
cstA	carbon starvation protein CstA	CDS	WP_012849336.1	ETAE_RS11605	NC_013508.1:2641478-2643589	1157.86	0.354645	0.102051	3.47519	0.0005105	0.00888461	FALSE
hyaC	Ni/Fe-hydrogenase b-type cytochrome subunit	CDS	WP_012849821.1	ETAE_RS14000	NC_013508.1:3161261-3161995	819.599	-0.406729	0.117139	-3.47218	0.000516252	0.00892924	FALSE
queA	tRNA preQ1(34) S-adenosylmethionine ribosyltransferase-isomerase QueA	CDS	WP_012847822.1	ETAE_RS04535	NC_013508.1:1045940-1047013	1139.56	0.452082	0.130503	3.46415	0.000531906	0.00914356	FALSE
smrB	endonuclease SmrB	CDS	WP_041692530.1	ETAE_RS11330	NC_013508.1:2578632-2579177	1332.17	0.412612	0.119454	3.45416	0.000552003	0.00942362	FALSE
	AppA family phytase/histidine-type acid phosphatase	CDS	WP_012848172.1	ETAE_RS06210	NC_013508.1:1418059-1419393	509.213	0.474123	0.137624	3.44507	0.000570921	0.00957916	FALSE
	cytochrome b	CDS	WP_012849200.1	ETAE_RS10955	NC_013508.1:2495267-2495803	1154.18	0.376624	0.1107	3.40221	0.000668421	0.0109527	FALSE
	TyeA family type III secretion system gatekeeper subunit	CDS	WP_012847719.1	ETAE_RS04070	NC_013508.1:939213-940241	439.166	0.464397	0.136623	3.39911	0.000676051	0.0110133	FALSE
ugpB	sn-glycerol-3-phosphate ABC transporter substrate-binding protein UgpB	CDS	WP_012850118.1	ETAE_RS15505	NC_013508.1:3500567-3501886	2548.28	0.39693	0.117284	3.38436	0.000713442	0.0115553	FALSE
feoA	ferrous iron transporter A	CDS	WP_015683500.1	ETAE_RS15320	NC_013508.1:3456010-3456297	616.354	0.458404	0.135832	3.37479	0.000738732	0.0118961	FALSE
gyrA	DNA topoisomerase (ATP-hydrolyzing) subunit A	CDS	WP_012849166.1	ETAE_RS10790	NC_013508.1:2457556-2460192	1382.5	-0.37734	0.112159	-3.36433	0.000767308	0.0122857	FALSE
	hypothetical protein	CDS	WP_012847802.1	ETAE_RS04445	NC_013508.1:1022790-1023104	258.688	0.474014	0.141074	3.36004	0.0007793	0.0124068	FALSE
	YejL family protein	CDS	WP_012849148.1	ETAE_RS10700	NC_013508.1:2435803-2436030	1301.74	0.347395	0.10368	3.35066	0.000806194	0.0127625	FALSE
crp	cAMP-activated global transcriptional regulator CRP	CDS	WP_000242755.1	ETAE_RS15395	NC_013508.1:3470164-3470796	245.126	-0.480172	0.143482	-3.34656	0.00081822	0.0128801	FALSE
ampH	D-alanyl-D-alanine-carboxypeptidase/endopeptidase AmpH	CDS	WP_012849907.1	ETAE_RS14370	NC_013508.1:3256437-3257588	407.843	0.479813	0.144536	3.31968	0.000901221	0.0139515	FALSE
ppiD	peptidylprolyl isomerase	CDS	WP_012847860.1	ETAE_RS04720	NC_013508.1:1088062-1089942	1150.89	-0.361068	0.109169	-3.30743	0.000941563	0.0144959	FALSE
xseA	exodeoxyribonuclease VII large subunit	CDS	WP_012849613.1	ETAE_RS12955	NC_013508.1:2926948-2928330	1544.73	0.350872	0.106229	3.30297	0.000956664	0.0146479	FALSE
	DUF496 family protein	CDS	WP_015461239.1	ETAE_RS05715	NC_013508.1:1318140-1318472	835.134	-0.363294	0.11067	-3.28268	0.00102827	0.0155741	FALSE
bolA	transcriptional regulator BolA	CDS	WP_012847853.1	ETAE_RS04690	NC_013508.1:1080312-1080638	1902.08	-0.395225	0.120474	-3.28059	0.00103591	0.0156055	FALSE
tyrP	tyrosine transporter TyrP	CDS	WP_012849180.1	ETAE_RS10860	NC_013508.1:2474350-2475567	222.703	-0.47559	0.14571	-3.26395	0.00109871	0.01645	FALSE
rseB	sigma-E factor regulatory protein RseB	CDS	WP_012849553.1	ETAE_RS12680	NC_013508.1:2863811-2864764	4642.91	0.313059	0.0959981	3.2611	0.0011098	0.01645	FALSE
yfcG	GSH-dependent disulfide bond oxidoreductase	CDS	WP_012849232.1	ETAE_RS11120	NC_013508.1:2532066-2532692	334.717	0.453524	0.139092	3.2606	0.00111178	0.01645	FALSE
pal	peptidoglycan-associated lipoprotein Pal	CDS	WP_012849399.1	ETAE_RS11925	NC_013508.1:2701315-2701827	1982.41	0.357012	0.109524	3.25966	0.00111546	0.01645	FALSE
trpR	trp operon repressor	CDS	WP_012847414.1	ETAE_RS02615	NC_013508.1:590978-591310	932.331	-0.380071	0.116806	-3.25388	0.00113841	0.0167007	FALSE
uspA	universal stress protein UspA	CDS	WP_012850148.1	ETAE_RS15650	NC_013508.1:3534335-3534772	2716.68	-0.327689	0.100929	-3.24672	0.00116741	0.0170369	FALSE
proS	proline--tRNA ligase	CDS	WP_012847419.1	ETAE_RS02640	NC_013508.1:594289-596007	802.348	0.379309	0.117824	3.21928	0.00128512	0.0185481	FALSE
	LysR family transcriptional regulator	CDS	WP_041692528.1	ETAE_RS11030	NC_013508.1:2514309-2515217	2756.62	0.316752	0.0988866	3.20319	0.00135916	0.0193319	FALSE
tuf	elongation factor Tu	CDS	WP_012847048.1	ETAE_RS00825	NC_013508.1:180031-181215	1583.03	-0.43376	0.135516	-3.2008	0.00137046	0.0193419	FALSE
glnS	glutamine--tRNA ligase	CDS	WP_012849442.1	ETAE_RS12140	NC_013508.1:2750194-2751861	1171.75	-0.351598	0.109897	-3.19934	0.00137743	0.0193419	FALSE
htpG	molecular chaperone HtpG	CDS	WP_012847888.1	ETAE_RS04845	NC_013508.1:1114112-1115995	5243.91	-0.324415	0.101494	-3.1964	0.00139156	0.0193419	FALSE
infB	translation initiation factor IF-2	CDS	WP_012847279.1	ETAE_RS01945	NC_013508.1:448284-450989	573.054	-0.38508	0.120605	-3.19291	0.00140845	0.0194408	FALSE
leuE	leucine efflux protein LeuE	CDS	WP_012849342.1	ETAE_RS11635	NC_013508.1:2646469-2647107	984.113	-0.359573	0.113401	-3.17081	0.00152012	0.0207775	FALSE
malP	maltodextrin phosphorylase	CDS	WP_012850101.1	ETAE_RS15420	NC_013508.1:3476247-3478652	1395.1	0.34858	0.11038	3.15799	0.00158862	0.0215039	FALSE
	KUP/HAK/KT family potassium transporter	CDS	WP_012849508.1	ETAE_RS12470	NC_013508.1:2816766-2818646	2342.8	0.387245	0.122747	3.15483	0.00160594	0.0216277	FALSE
	bifunctional TVP38/TMEM64 family protein/FAD-dependent oxidoreductase	CDS	WP_015683323.1	ETAE_RS06435	NC_013508.1:1471407-1473569	467.278	0.391775	0.124235	3.15351	0.0016132	0.0216277	FALSE
speF	ornithine decarboxylase SpeF	CDS		ETAE_RS14015	NC_013508.1:3166118-3168279	1128.2	0.376845	0.119791	3.14586	0.00165601	0.0220959	FALSE
pepP	Xaa-Pro aminopeptidase	CDS	WP_012849768.1	ETAE_RS13755	NC_013508.1:3106304-3107626	222.659	-0.452256	0.144658	-3.12638	0.00176973	0.0232807	FALSE
	ABC transporter ATP-binding protein/permease	CDS	WP_012848330.1	ETAE_RS06965	NC_013508.1:1587108-1588874	506.523	0.367816	0.117758	3.12349	0.00178717	0.0234002	FALSE
atpI	F0F1 ATP synthase subunit I	CDS	WP_015462586.1	ETAE_RS16515	NC_013508.1:3731841-3732218	393.67	-0.396484	0.127022	-3.12139	0.00180002	0.0234589	FALSE
	dicarboxylate/amino acid:cation symporter	CDS	WP_012847083.1	ETAE_RS01010	NC_013508.1:233251-234498	905.288	0.341532	0.109752	3.11184	0.00185924	0.0241185	FALSE
	DUF1656 domain-containing protein	CDS	WP_015461094.1	ETAE_RS04430	NC_013508.1:1019675-1019914	3612.33	0.324193	0.104292	3.1085	0.00188037	0.0241999	FALSE
hemB	porphobilinogen synthase	CDS	WP_012847034.1	ETAE_RS00720	NC_013508.1:159867-160889	380.663	-0.490429	0.157789	-3.10812	0.00188279	0.0241999	FALSE
	DUF3131 domain-containing protein	CDS	WP_012848776.1	ETAE_RS09025	NC_013508.1:2045121-2046683	1563.08	0.325233	0.104693	3.10654	0.00189292	0.024219	FALSE
rof	Rho-binding antiterminator	CDS	WP_012847629.1	ETAE_RS03680	NC_013508.1:843907-844167	582.263	0.438136	0.141193	3.10311	0.00191498	0.0243899	FALSE
yejM	LPS biosynthesis-modulating metalloenzyme YejM	CDS	WP_012849149.1	ETAE_RS10705	NC_013508.1:2436071-2437828	824.472	0.32948	0.106863	3.08321	0.00204779	0.0259634	FALSE
nhaR	transcriptional activator NhaR	CDS	WP_012847450.1	ETAE_RS02805	NC_013508.1:635968-636870	554.02	-0.387196	0.12566	-3.0813	0.00206097	0.0260128	FALSE
mfd	transcription-repair coupling factor	CDS	WP_034167956.1	ETAE_RS09615	NC_013508.1:2181218-2184679	912.751	0.323504	0.10517	3.076	0.00209797	0.0262433	FALSE
cybC	cytochrome b562	CDS	WP_012847362.1	ETAE_RS02355	NC_013508.1:537668-538054	4467.1	-0.419865	0.136764	-3.07	0.00214056	0.0266571	FALSE
nrdD	anaerobic ribonucleoside-triphosphate reductase	CDS	WP_012847296.1	ETAE_RS02030	NC_013508.1:468846-470984	6876.21	-0.293507	0.0957535	-3.06523	0.00217501	0.0269471	FALSE
	MFS transporter	CDS	WP_012850204.1	ETAE_RS15900	NC_013508.1:3600196-3601398	442.64	0.379484	0.12386	3.06381	0.00218535	0.0269471	FALSE
	IMPACT family protein	CDS	WP_034168195.1	ETAE_RS00750	NC_013508.1:166248-166862	437.797	-0.376335	0.122872	-3.06281	0.0021927	0.0269471	FALSE
	peroxiredoxin C	CDS	WP_012847820.1	ETAE_RS04525	NC_013508.1:1044250-1044852	1814.15	-0.326206	0.106869	-3.05239	0.00227025	0.0277784	FALSE
	carboxypeptidase M32	CDS	WP_012848596.1	ETAE_RS08260	NC_013508.1:1864983-1866491	280.985	0.423475	0.139172	3.04282	0.00234374	0.0285529	FALSE
	DUF1481 domain-containing protein	CDS	WP_226064171.1	ETAE_RS00905	NC_013508.1:200515-201189	172.985	-0.49608	0.163134	-3.04093	0.00235848	0.0286081	FALSE
groL	chaperonin GroEL	CDS	WP_012847190.1	ETAE_RS01480	NC_013508.1:343617-345260	6537.96	-0.326892	0.10784	-3.03127	0.00243527	0.0294121	FALSE
	type II toxin-antitoxin system RatA family toxin	CDS	WP_012849567.1	ETAE_RS12745	NC_013508.1:2876256-2876690	238.075	-0.481808	0.160082	-3.00976	0.00261454	0.0314418	FALSE
	Spy/CpxP family protein refolding chaperone	CDS	WP_012848732.1	ETAE_RS08835	NC_013508.1:2000495-2001013	425.817	-0.395619	0.131531	-3.0078	0.00263146	0.0315101	FALSE
polA	DNA polymerase I	CDS	WP_012850296.1	ETAE_RS16370	NC_013508.1:3699528-3702320	382.588	-0.41891	0.139382	-3.00548	0.00265165	0.0316167	FALSE
gshB	glutathione synthase	CDS	WP_012847155.1	ETAE_RS01320	NC_013508.1:305528-306478	163.63	-0.492711	0.164437	-2.99636	0.00273228	0.0323031	FALSE
rng	ribonuclease G	CDS	WP_012849945.1	ETAE_RS14555	NC_013508.1:3305182-3306651	664.139	-0.391324	0.130918	-2.98908	0.00279823	0.0328297	FALSE
panE	2-dehydropantoate 2-reductase	CDS	WP_012847848.1	ETAE_RS04665	NC_013508.1:1074760-1075677	448.258	-0.360577	0.120641	-2.98885	0.00280025	0.0328297	FALSE
	phosphatase PAP2 family protein	CDS	WP_012848214.1	ETAE_RS06405	NC_013508.1:1464199-1464927	355.247	0.40376	0.135462	2.98062	0.00287667	0.0335851	FALSE
malQ	4-alpha-glucanotransferase	CDS	WP_012850102.1	ETAE_RS15425	NC_013508.1:3478662-3480755	1676.93	0.381157	0.128414	2.96819	0.00299556	0.0346841	FALSE
	UTP--glucose-1-phosphate uridylyltransferase	CDS	WP_012848061.1	ETAE_RS05675	NC_013508.1:1304645-1305547	374.551	-0.398309	0.13442	-2.96317	0.00304486	0.0351098	FALSE
torR	two-component system response regulator TorR	CDS	WP_015460770.1	ETAE_RS01420	NC_013508.1:329971-330660	219.333	-0.437847	0.147944	-2.95954	0.00308103	0.035255	FALSE
pncB	nicotinate phosphoribosyltransferase	CDS	WP_012848100.1	ETAE_RS05885	NC_013508.1:1349889-1351094	788.569	0.324881	0.10978	2.95938	0.00308261	0.035255	FALSE
yieH	6-phosphogluconate phosphatase	CDS	WP_012850336.1	ETAE_RS16600	NC_013508.1:3748326-3748997	308.455	0.411769	0.139698	2.94757	0.00320285	0.0363336	FALSE
cmoM	tRNA uridine 5-oxyacetic acid(34) methyltransferase CmoM	CDS	WP_012848994.1	ETAE_RS10035	NC_013508.1:2272685-2273473	240.307	-0.427377	0.145322	-2.94091	0.00327255	0.0367013	FALSE
	YjjI family glycine radical enzyme	CDS	WP_012847356.1	ETAE_RS02330	NC_013508.1:531145-532695	235.547	-0.447484	0.152496	-2.9344	0.00334189	0.0373067	FALSE
bsmA	biofilm peroxide resistance protein BsmA	CDS	WP_012847239.1	ETAE_RS01725	NC_013508.1:409368-409679	504.075	0.362929	0.123868	2.92996	0.00339003	0.0376939	FALSE
guaB	IMP dehydrogenase	CDS	WP_012849612.1	ETAE_RS12950	NC_013508.1:2925310-2926776	2307.91	-0.319967	0.109424	-2.92411	0.00345446	0.0382585	FALSE
frdD	fumarate reductase subunit FrdD	CDS	WP_015460788.1	ETAE_RS01580	NC_013508.1:377934-378290	752.979	-0.355353	0.121805	-2.9174	0.0035296	0.0389368	FALSE
	GhoT/OrtT family toxin	CDS	WP_012848434.1	ETAE_RS17290	NC_013508.1:1691865-1692050	508.943	0.392061	0.134619	2.91238	0.00358687	0.0391066	FALSE
topA	type I DNA topoisomerase	CDS	WP_012848405.1	ETAE_RS07315	NC_013508.1:1657359-1659959	1304.57	-0.286565	0.0987229	-2.90272	0.00369935	0.0400216	FALSE
	winged helix-turn-helix domain-containing protein	CDS	WP_012847974.1	ETAE_RS05245	NC_013508.1:1210364-1210672	296.178	0.411071	0.141719	2.9006	0.00372444	0.040138	FALSE
mdtJ	multidrug/spermidine efflux SMR transporter subunit MdtJ	CDS	WP_012848306.1	ETAE_RS06850	NC_013508.1:1566817-1567200	1050.14	0.328085	0.113233	2.89743	0.00376236	0.0403913	FALSE
fucP	L-fucose:H+ symporter permease	CDS	WP_012848814.1	ETAE_RS09210	NC_013508.1:2088195-2089526	470.621	0.409488	0.141533	2.89323	0.00381297	0.0407093	FALSE
rlmH	23S rRNA (pseudouridine(1915)-N(3))-methyltransferase RlmH	CDS	WP_012849470.1	ETAE_RS12305	NC_013508.1:2782023-2782493	235.303	0.441782	0.153154	2.88456	0.00391963	0.0416016	FALSE
mutM	bifunctional DNA-formamidopyrimidine glycosylase/DNA-(apurinic or apyrimidinic site) lyase	CDS	WP_012846950.1	ETAE_RS00295	NC_013508.1:61847-62656	159.24	-0.477264	0.165671	-2.8808	0.00396663	0.0419415	FALSE
lpdA	dihydrolipoyl dehydrogenase	CDS	WP_015460964.1	ETAE_RS03200	NC_013508.1:736425-737855	793.026	-0.410039	0.142849	-2.87043	0.00409913	0.0428964	FALSE
cycA	D-serine/D-alanine/glycine transporter	CDS		ETAE_RS10620	NC_013508.1:2417880-2419297	3179.56	0.2965	0.103635	2.86099	0.00422315	0.0439899	FALSE
rbsK	ribokinase	CDS	WP_012850306.1	ETAE_RS16450	NC_013508.1:3715907-3716836	795.483	-0.338649	0.118463	-2.85869	0.00425389	0.0441292	FALSE
	AEC family transporter	CDS	WP_012849622.1	ETAE_RS13000	NC_013508.1:2935404-2936360	337.393	-0.477167	0.166979	-2.85764	0.00426803	0.0441292	FALSE
	2-hydroxycarboxylate transporter family protein	CDS	WP_012848216.1	ETAE_RS06415	NC_013508.1:1465925-1467283	375.759	0.353376	0.124198	2.84526	0.00443746	0.0455183	FALSE
pfkB	6-phosphofructokinase II	CDS	WP_012848660.1	ETAE_RS08550	NC_013508.1:1933379-1934332	154.297	-0.487074	0.171247	-2.84429	0.00445111	0.0455183	FALSE
tuf	elongation factor Tu	CDS	WP_012847048.1	ETAE_RS15075	NC_013508.1:3404159-3405343	1712.2	-0.409152	0.144037	-2.8406	0.00450282	0.0457782	FALSE
nhaB	sodium/proton antiporter NhaB	CDS	WP_012848322.1	ETAE_RS06930	NC_013508.1:1579780-1581354	688.339	0.312203	0.109925	2.84015	0.0045092	0.0457782	FALSE
	YcbK family protein	CDS	WP_012848989.1	ETAE_RS10010	NC_013508.1:2263360-2263908	711.904	-0.38625	0.136121	-2.83754	0.00454629	0.0459881	FALSE
cysB	HTH-type transcriptional regulator CysB	CDS	WP_012848406.1	ETAE_RS07320	NC_013508.1:1660174-1661148	925.511	-0.320382	0.113192	-2.83043	0.00464848	0.0465769	FALSE
secG	preprotein translocase subunit SecG	CDS	WP_012847276.1	ETAE_RS01920	NC_013508.1:445474-445809	719.335	-0.377762	0.133478	-2.83014	0.00465272	0.0465769	FALSE
	CHASE domain-containing protein	CDS	WP_012848749.1	ETAE_RS08910	NC_013508.1:2012852-2017414	3010.25	0.313212	0.110674	2.83003	0.00465437	0.0465769	FALSE
	ABC-F family ATPase	CDS	WP_012849345.1	ETAE_RS11650	NC_013508.1:2648419-2650014	828.627	-0.314271	0.11126	-2.82464	0.00473339	0.0471991	FALSE
	STAS domain-containing protein	CDS	WP_012849512.1	ETAE_RS12485	NC_013508.1:2821723-2822061	382.023	-0.386956	0.137104	-2.82235	0.00476731	0.0473688	FALSE
dsbA	thiol:disulfide interchange protein DsbA	CDS	WP_012850298.1	ETAE_RS16380	NC_013508.1:3703748-3704371	825.432	-0.334325	0.119072	-2.80775	0.00498888	0.0493952	FALSE
	LuxR C-terminal-related transcriptional regulator	CDS	WP_012849694.1	ETAE_RS13405	NC_013508.1:3021652-3022320	453.779	0.36865	0.131568	2.80198	0.00507906	0.050111	FALSE
bcsG	cellulose biosynthesis protein BcsG	CDS	WP_012850186.1	ETAE_RS15815	NC_013508.1:3580282-3581952	1055.97	0.307141	0.109834	2.79642	0.00516723	0.050448	FALSE
recN	DNA repair protein RecN	CDS	WP_012849564.1	ETAE_RS12730	NC_013508.1:2873759-2875420	4184.47	0.385763	0.13821	2.79113	0.0052525	0.0511024	FALSE
pgi	glucose-6-phosphate isomerase	CDS	WP_012847082.1	ETAE_RS01005	NC_013508.1:231541-233190	983.051	0.33846	0.121601	2.78336	0.0053799	0.051981	FALSE
cra	catabolite repressor/activator	CDS	WP_012847498.1	ETAE_RS03030	NC_013508.1:696618-697622	229.695	-0.465703	0.167445	-2.78123	0.00541531	0.052106	FALSE
hflC	protease modulator HflC	CDS	WP_012847231.1	ETAE_RS01685	NC_013508.1:400527-401531	600.082	-0.374513	0.1347	-2.78035	0.00543004	0.052106	FALSE
	DUF1992 domain-containing protein	CDS	WP_012850016.1	ETAE_RS14935	NC_013508.1:3389721-3390086	592.208	0.314724	0.113279	2.77831	0.0054642	0.0521454	FALSE
appC	cytochrome bd-II oxidase subunit 1	CDS	WP_012849816.1	ETAE_RS13975	NC_013508.1:3157344-3158885	146.718	-0.472556	0.170463	-2.77219	0.00556814	0.0527092	FALSE
hchA	protein deglycase HchA	CDS		ETAE_RS09525	NC_013508.1:2161178-2162031	779.875	0.297993	0.108266	2.75242	0.00591562	0.0553174	FALSE
	hypothetical protein	CDS	WP_012849709.1	ETAE_RS13475	NC_013508.1:3036561-3037403	734.043	-0.312428	0.113518	-2.75223	0.00591911	0.0553174	FALSE
kch	voltage-gated potassium channel protein	CDS	WP_012849934.1	ETAE_RS14500	NC_013508.1:3290966-3292252	1284.23	0.306261	0.111285	2.75203	0.00592263	0.0553174	FALSE
aegA	formate-dependent uric acid utilization protein AegA	CDS	WP_012848619.1	ETAE_RS08365	NC_013508.1:1890515-1892551	1341.92	0.309727	0.112833	2.74502	0.0060508	0.0562857	FALSE
hupB	DNA-binding protein HU-beta	CDS	WP_012847859.1	ETAE_RS17125	NC_013508.1:1087505-1087777	895.337	-0.41645	0.15207	-2.73855	0.00617112	0.0570675	FALSE
	LuxR C-terminal-related transcriptional regulator	CDS	WP_012849055.1	ETAE_RS10335	NC_013508.1:2346640-2347272	127.76	-0.49941	0.182577	-2.73534	0.00623151	0.0574365	FALSE
	helix-turn-helix domain-containing protein	CDS	WP_012849343.1	ETAE_RS11640	NC_013508.1:2647318-2647686	217.331	-0.405707	0.148541	-2.73127	0.00630909	0.0577714	FALSE
	YegP family protein	CDS	WP_012847930.1	ETAE_RS05030	NC_013508.1:1158907-1159248	2659.4	0.296247	0.108644	2.72676	0.00639598	0.0583763	FALSE
tpx	thiol peroxidase	CDS	WP_012848696.1	ETAE_RS08675	NC_013508.1:1966428-1966931	1305.1	-0.322179	0.118333	-2.72264	0.00647622	0.0588229	FALSE
	D-alanine--D-alanine ligase	CDS	WP_012847510.1	ETAE_RS03090	NC_013508.1:711222-712142	179.451	-0.456014	0.167523	-2.7221	0.0064869	0.0588229	FALSE
cpdA	3'%2C5'-cyclic-AMP phosphodiesterase	CDS	WP_012847071.1	ETAE_RS00965	NC_013508.1:217177-218004	923.861	-0.315773	0.116081	-2.72029	0.00652249	0.0589549	FALSE
kdpE	two-component system response regulator KdpE	CDS	WP_012849431.1	ETAE_RS12090	NC_013508.1:2738975-2739664	767.965	0.331993	0.122155	2.71781	0.00657161	0.0592079	FALSE
ftsQ	cell division protein FtsQ	CDS	WP_015460953.1	ETAE_RS03095	NC_013508.1:712144-713007	281.365	-0.401967	0.148157	-2.71312	0.00666533	0.0598598	FALSE
	L-cystine transporter	CDS	WP_012848419.1	ETAE_RS07405	NC_013508.1:1676647-1678038	1105.87	0.271841	0.100295	2.71042	0.0067198	0.0601562	FALSE
	DUF3053 domain-containing protein	CDS	WP_012846894.1	ETAE_RS00055	NC_013508.1:11510-12229	2058.92	0.25694	0.0948629	2.70854	0.00675797	0.0603052	FALSE
carA	glutamine-hydrolyzing carbamoyl-phosphate synthase small subunit	CDS	WP_034168344.1	ETAE_RS02865	NC_013508.1:649579-650736	428.891	-0.346537	0.128649	-2.69367	0.00706705	0.0626679	FALSE
	glycosyltransferase family 52	CDS	WP_034168007.1	ETAE_RS05695	NC_013508.1:1309034-1309969	343.079	0.364153	0.13519	2.69365	0.00706747	0.0626679	FALSE
	SgrR family transcriptional regulator	CDS	WP_012847863.1	ETAE_RS04735	NC_013508.1:1091240-1092952	174.505	0.432162	0.162014	2.66744	0.00764312	0.0669718	FALSE
potC	spermidine/putrescine ABC transporter permease PotC	CDS	WP_012848720.1	ETAE_RS08790	NC_013508.1:1991524-1992300	445.541	0.357525	0.134115	2.66581	0.0076802	0.0669718	FALSE
galE	UDP-glucose 4-epimerase GalE	CDS	WP_012848062.1	ETAE_RS05680	NC_013508.1:1305563-1306579	437.436	-0.353151	0.132474	-2.66581	0.00768023	0.0669718	FALSE
nuoE	NADH-quinone oxidoreductase subunit NuoE	CDS	WP_012849211.1	ETAE_RS11010	NC_013508.1:2510122-2510622	204.457	-0.446838	0.167662	-2.66511	0.00769626	0.0669718	FALSE
lptE	LPS assembly lipoprotein LptE	CDS	WP_012849466.1	ETAE_RS12285	NC_013508.1:2779167-2779835	333.027	0.345898	0.129941	2.66196	0.00776868	0.0673927	FALSE
def	peptide deformylase	CDS	WP_012850009.1	ETAE_RS14900	NC_013508.1:3382916-3383431	2492.17	-0.265219	0.099705	-2.66003	0.00781332	0.0675707	FALSE
tolR	colicin uptake protein TolR	CDS	WP_012849402.1	ETAE_RS11940	NC_013508.1:2704667-2705089	465.103	-0.405388	0.152809	-2.6529	0.00798036	0.068803	FALSE
mazG	nucleoside triphosphate pyrophosphohydrolase	CDS	WP_034167978.1	ETAE_RS12620	NC_013508.1:2849073-2849867	212.863	-0.407759	0.154085	-2.64632	0.00813727	0.0699406	FALSE
	nucleoside-specific channel-forming protein Tsx	CDS	WP_012849758.1	ETAE_RS13715	NC_013508.1:3094891-3095763	409.467	-0.371443	0.140576	-2.64229	0.00823483	0.0705627	FALSE
	DUF1722 domain-containing protein	CDS	WP_012849425.1	ETAE_RS12055	NC_013508.1:2730093-2731046	1712.74	0.296209	0.112323	2.63712	0.00836134	0.0710696	FALSE
flgM	anti-sigma-28 factor FlgM	CDS	WP_012848082.1	ETAE_RS05795	NC_013508.1:1331676-1331972	262.004	0.434521	0.164793	2.63676	0.00837008	0.0710696	FALSE
cadC	lysine decarboxylation/transport transcriptional activator CadC	CDS	WP_012847623.1	ETAE_RS03650	NC_013508.1:834732-836384	461.214	-0.381229	0.144785	-2.63306	0.00846188	0.0715895	FALSE
	cytochrome b/b6 domain-containing protein	CDS	WP_012847715.1	ETAE_RS04050	NC_013508.1:935798-936397	330.514	-0.386754	0.147139	-2.6285	0.00857626	0.0721642	FALSE
	MFS transporter	CDS	WP_015462569.1	ETAE_RS16310	NC_013508.1:3683685-3684917	1017.63	0.288927	0.110322	2.61895	0.00882002	0.0739931	FALSE
	HdeD family acid-resistance protein	CDS	WP_012847172.1	ETAE_RS01395	NC_013508.1:323475-324044	2989.04	0.290916	0.111194	2.61628	0.00888941	0.0743526	FALSE
	GntR family transcriptional regulator	CDS	WP_012849317.1	ETAE_RS11525	NC_013508.1:2620909-2621616	479.166	0.341765	0.13106	2.6077	0.00911533	0.0760153	FALSE
	nitrate reductase subunit alpha	CDS	WP_012847129.1	ETAE_RS01205	NC_013508.1:276628-280299	895.862	0.29715	0.114045	2.60555	0.00917256	0.0762656	FALSE
trmB	tRNA (guanosine(46)-N7)-methyltransferase TrmB	CDS	WP_012847144.1	ETAE_RS01260	NC_013508.1:295995-296711	200.339	-0.425071	0.163439	-2.6008	0.00930077	0.0771028	FALSE
mutT	8-oxo-dGTP diphosphatase MutT	CDS	WP_012847518.1	ETAE_RS03130	NC_013508.1:720479-720889	172.492	-0.462055	0.178057	-2.59499	0.00945937	0.0779563	FALSE
der	ribosome biogenesis GTPase Der	CDS	WP_012849623.1	ETAE_RS13005	NC_013508.1:2936621-2938105	183.285	-0.432082	0.16666	-2.59259	0.00952563	0.0782722	FALSE
luxS	S-ribosylhomocysteine lyase	CDS	WP_012849678.1	ETAE_RS13300	NC_013508.1:2997566-2998081	190.087	-0.404067	0.156103	-2.58847	0.00964043	0.0789839	FALSE
thyA	thymidylate synthase	CDS	WP_012847574.1	ETAE_RS03385	NC_013508.1:775609-776403	1753.42	-0.293384	0.11357	-2.58328	0.00978658	0.0798843	FALSE
	succinate dehydrogenase/fumarate reductase iron-sulfur subunit	CDS	WP_012847213.1	ETAE_RS01590	NC_013508.1:378722-379456	565.923	-0.300267	0.116268	-2.58255	0.00980735	0.0798843	FALSE
kdsA	3-deoxy-8-phosphooctulonate synthase	CDS	WP_012848262.1	ETAE_RS06635	NC_013508.1:1519832-1520686	178.478	-0.444554	0.172925	-2.57079	0.0101467	0.0822692	FALSE
pqiA	membrane integrity-associated transporter subunit PqiA	CDS	WP_012848120.1	ETAE_RS05975	NC_013508.1:1371869-1373122	1200.66	0.270615	0.105282	2.57037	0.0101589	0.0822692	FALSE
rnk	nucleoside diphosphate kinase regulator	CDS	WP_012847364.1	ETAE_RS02365	NC_013508.1:538606-539016	3386.21	-0.358457	0.139681	-2.56626	0.0102801	0.083011	FALSE
fetB	iron export ABC transporter permease subunit FetB	CDS	WP_012848946.1	ETAE_RS09830	NC_013508.1:2229042-2229800	246.371	0.37838	0.14764	2.56287	0.0103812	0.0835867	FALSE
tdh	L-threonine 3-dehydrogenase	CDS	WP_012846966.1	ETAE_RS00365	NC_013508.1:79124-80149	185.879	-0.406423	0.158878	-2.55809	0.0105249	0.0845009	FALSE
lpxC	UDP-3-O-acyl-N-acetylglucosamine deacetylase	CDS	WP_012847514.1	ETAE_RS03110	NC_013508.1:715596-716513	5476.27	-0.248881	0.0974928	-2.55281	0.0106857	0.0853032	FALSE
deoB	phosphopentomutase	CDS	WP_012847360.1	ETAE_RS02345	NC_013508.1:535480-536703	298.098	-0.36302	0.142313	-2.55086	0.0107457	0.0855381	FALSE
tolC	outer membrane channel protein TolC	CDS	WP_012847069.1	ETAE_RS00955	NC_013508.1:214478-215905	2889.16	0.246132	0.0965556	2.54913	0.0107993	0.0856091	FALSE
	metalloregulator ArsR/SmtB family transcription factor	CDS	WP_012849332.1	ETAE_RS11590	NC_013508.1:2638815-2639123	329.717	-0.357614	0.140318	-2.5486	0.0108157	0.0856091	FALSE
	Do family serine endopeptidase	CDS	WP_012847384.1	ETAE_RS02465	NC_013508.1:553992-555287	164.071	0.42472	0.167387	2.53735	0.0111694	0.087421	FALSE
	ABC transporter ATP-binding protein	CDS	WP_012848119.1	ETAE_RS05970	NC_013508.1:1369870-1371783	1176.6	-0.306085	0.120848	-2.5328	0.0113155	0.088318	FALSE
ydiK	AI-2E family transporter YdiK	CDS	WP_012848626.1	ETAE_RS08395	NC_013508.1:1899168-1900265	1210.58	0.267365	0.105678	2.53001	0.0114061	0.0887772	FALSE
dinI	DNA damage-inducible protein I	CDS	WP_012848907.1	ETAE_RS09640	NC_013508.1:2189011-2189259	635.871	0.288883	0.114496	2.52309	0.011633	0.0901827	FALSE
	hypothetical protein	CDS	WP_012848169.1	ETAE_RS06200	NC_013508.1:1416557-1416742	1865.13	0.26277	0.104169	2.52254	0.011651	0.0901827	FALSE
ffh	signal recognition particle protein	CDS	WP_012849675.1	ETAE_RS13285	NC_013508.1:2993779-2995140	772.665	-0.280018	0.111269	-2.51659	0.0118498	0.0914688	FALSE
	MurR/RpiR family transcriptional regulator	CDS	WP_012847794.1	ETAE_RS04410	NC_013508.1:1014522-1015412	900.681	0.292861	0.116468	2.51451	0.0119197	0.0917554	FALSE
atpE	F0F1 ATP synthase subunit C	CDS	WP_004093904.1	ETAE_RS16525	NC_013508.1:3733129-3733368	143.93	-0.440929	0.175511	-2.51226	0.011996	0.09209	FALSE
suhB	inositol-1-monophosphatase	CDS	WP_012849643.1	ETAE_RS13105	NC_013508.1:2955787-2956590	329.547	-0.356411	0.142107	-2.50805	0.0121399	0.0928862	FALSE
	YraN family protein	CDS	WP_012847406.1	ETAE_RS02575	NC_013508.1:579843-580229	142.696	0.426102	0.169945	2.50729	0.012166	0.0928862	FALSE
gluQRS	tRNA glutamyl-Q(34) synthetase GluQRS	CDS	WP_012847561.1	ETAE_RS03325	NC_013508.1:761288-762214	154.514	0.416187	0.166305	2.50255	0.0123302	0.0938841	FALSE
rpoD	RNA polymerase sigma factor RpoD	CDS	WP_012847327.1	ETAE_RS02175	NC_013508.1:499042-500877	2409.25	-0.247164	0.099038	-2.49564	0.0125729	0.0952139	FALSE
mlaC	phospholipid-binding protein MlaC	CDS	WP_012847379.1	ETAE_RS02440	NC_013508.1:549800-550450	180.186	-0.404829	0.162365	-2.49332	0.0126555	0.0955817	FALSE
bamD	outer membrane protein assembly factor BamD	CDS	WP_012849656.1	ETAE_RS13205	NC_013508.1:2976715-2977452	1017.64	0.285065	0.114462	2.49048	0.0127571	0.0958899	FALSE
dacA	D-alanyl-D-alanine carboxypeptidase DacA	CDS	WP_012849474.1	ETAE_RS12325	NC_013508.1:2786871-2788082	497.895	0.328225	0.131841	2.48956	0.0127901	0.0958899	FALSE
	DcrB family lipoprotein	CDS	WP_012846906.1	ETAE_RS00110	NC_013508.1:22218-22793	1024.19	0.314551	0.126378	2.48896	0.0128117	0.0958899	FALSE
	APC family permease	CDS	WP_012849688.1	ETAE_RS13375	NC_013508.1:3013521-3014822	844.139	-0.269781	0.108417	-2.48836	0.0128332	0.0958899	FALSE
ypfH	esterase	CDS	WP_012847967.1	ETAE_RS05215	NC_013508.1:1202456-1203142	395.874	-0.313755	0.126277	-2.48467	0.0129672	0.096035	FALSE
	barstar family protein	CDS	WP_012849793.1	ETAE_RS13865	NC_013508.1:3134334-3134612	185.035	-0.430126	0.173135	-2.48433	0.0129794	0.096035	FALSE
rimM	ribosome maturation factor RimM	CDS	WP_012849673.1	ETAE_RS13275	NC_013508.1:2992818-2993363	487.44	-0.372725	0.150047	-2.48405	0.0129897	0.096035	FALSE
	DUF3461 family protein	CDS	WP_012847598.1	ETAE_RS03525	NC_013508.1:806715-807101	361.307	-0.352391	0.142038	-2.48096	0.0131028	0.0966162	FALSE
	DUF805 domain-containing protein	CDS	WP_012848432.1	ETAE_RS07470	NC_013508.1:1689361-1689726	5519.95	-0.25502	0.102896	-2.47841	0.0131968	0.0969372	FALSE
	DUF1107 domain-containing protein	CDS	WP_012847249.1	ETAE_RS01785	NC_013508.1:416750-416956	523.311	-0.304316	0.122812	-2.47791	0.0132156	0.0969372	FALSE
	DNA starvation/stationary phase protection protein	CDS	WP_012848373.1	ETAE_RS07155	NC_013508.1:1629436-1629927	750.899	-0.305252	0.123369	-2.4743	0.0133497	0.0976653	FALSE
	Lon protease family protein	CDS	WP_172454880.1	ETAE_RS05995	NC_013508.1:1376483-1378231	1749.02	0.27586	0.111924	2.4647	0.0137127	0.0998373	FALSE
oppB	oligopeptide ABC transporter permease OppB	CDS	WP_012848366.1	ETAE_RS07125	NC_013508.1:1623291-1624211	620.475	0.351301	0.142541	2.46457	0.0137178	0.0998373	FALSE
	YcgN family cysteine cluster protein	CDS	WP_012848319.1	ETAE_RS06915	NC_013508.1:1578069-1578530	290.915	-0.411711	0.167356	-2.46009	0.0138902	0.100785	FALSE
	SPFH/Band 7/PHB domain protein	CDS	WP_012847906.1	ETAE_RS04925	NC_013508.1:1134846-1135763	610.911	0.298279	0.121392	2.45715	0.0140046	0.101136	FALSE
	dicarboxylate/amino acid:cation symporter	CDS	WP_012850176.1	ETAE_RS15775	NC_013508.1:3564164-3565444	2902.79	-0.308348	0.125752	-2.45202	0.0142055	0.102324	FALSE
	YihD family protein	CDS	WP_012850300.1	ETAE_RS16390	NC_013508.1:3705393-3705662	220.111	-0.406975	0.166209	-2.44857	0.0143424	0.103045	FALSE
	valine--tRNA ligase	CDS	WP_012849912.1	ETAE_RS14395	NC_013508.1:3262463-3265318	2618.83	0.240344	0.0982402	2.44649	0.0144254	0.103376	FALSE
mrcA	peptidoglycan glycosyltransferase/peptidoglycan DD-transpeptidase MrcA	CDS	WP_012850067.1	ETAE_RS15245	NC_013508.1:3435999-3438563	1457.35	0.253959	0.104018	2.4415	0.0146265	0.10455	FALSE
	hypothetical protein	CDS	WP_012847245.1	ETAE_RS01765	NC_013508.1:413220-413864	554.137	-0.323408	0.132768	-2.43589	0.014855	0.105913	FALSE
	SH3 domain-containing protein	CDS	WP_012847334.1	ETAE_RS02215	NC_013508.1:507999-508616	381.787	0.315608	0.129945	2.42877	0.0151501	0.107743	FALSE
eno	phosphopyruvate hydratase	CDS	WP_012849538.1	ETAE_RS12610	NC_013508.1:2845793-2847094	479.257	-0.310968	0.128392	-2.42202	0.0154343	0.108823	FALSE
chaA	sodium-potassium/proton antiporter ChaA	CDS	WP_012848206.1	ETAE_RS06370	NC_013508.1:1457777-1458883	747.502	0.268701	0.110955	2.4217	0.0154479	0.108823	FALSE
	sodium:proton antiporter	CDS	WP_012849845.1	ETAE_RS14100	NC_013508.1:3188978-3190792	301.512	0.328856	0.135795	2.4217	0.015448	0.108823	FALSE
	NlpC/P60 family protein	CDS	WP_045474762.1	ETAE_RS08475	NC_013508.1:1918112-1918600	217.534	-0.366709	0.15144	-2.42148	0.0154573	0.108823	FALSE
ugpA	sn-glycerol-3-phosphate ABC transporter permease UgpA	CDS	WP_012850117.1	ETAE_RS15500	NC_013508.1:3499616-3500500	271.222	0.414831	0.17149	2.41898	0.015564	0.109026	FALSE
rihA	pyrimidine-specific ribonucleoside hydrolase RihA	CDS	WP_012849463.1	ETAE_RS12270	NC_013508.1:2774723-2775688	123.463	0.431819	0.178605	2.41773	0.0156178	0.10913	FALSE
exuR	transcriptional regulator ExuR	CDS	WP_012847307.1	ETAE_RS02070	NC_013508.1:475185-475952	474.561	-0.309382	0.128141	-2.4144	0.0157613	0.109859	FALSE
	heme-degrading domain-containing protein	CDS	WP_012848265.1	ETAE_RS06645	NC_013508.1:1522924-1523409	602.564	0.347873	0.144258	2.41147	0.0158884	0.110264	FALSE
	thiol:disulfide interchange protein DsbA/DsbL	CDS	WP_012847394.1	ETAE_RS02520	NC_013508.1:562868-563539	207.214	0.387966	0.160944	2.41057	0.0159277	0.110264	FALSE
nrdG	anaerobic ribonucleoside-triphosphate reductase-activating protein	CDS	WP_012847295.1	ETAE_RS02025	NC_013508.1:468298-468762	753.075	0.272849	0.113199	2.41034	0.0159375	0.110264	FALSE
hflK	FtsH protease activity modulator HflK	CDS	WP_012847230.1	ETAE_RS01680	NC_013508.1:399283-400527	849.142	-0.271549	0.113066	-2.40169	0.0163196	0.112629	FALSE
trkA	Trk system potassium transporter TrkA	CDS	WP_012850012.1	ETAE_RS14915	NC_013508.1:3385887-3387263	633.652	0.294897	0.123194	2.39377	0.0166762	0.114527	FALSE
cydB	cytochrome d ubiquinol oxidase subunit II	CDS	WP_012849406.1	ETAE_RS11960	NC_013508.1:2706851-2707990	1490.42	-0.268036	0.112665	-2.37905	0.0173573	0.118912	FALSE
asnS	asparagine--tRNA ligase	CDS	WP_012848099.1	ETAE_RS05880	NC_013508.1:1348264-1349664	2492.36	0.240537	0.101453	2.37092	0.017744	0.121265	FALSE
	amino acid ABC transporter permease	CDS	WP_012849460.1	ETAE_RS12255	NC_013508.1:2772457-2773197	164.161	0.387726	0.163823	2.36675	0.0179453	0.122342	FALSE
	M48 family metallopeptidase	CDS	WP_012847956.1	ETAE_RS05160	NC_013508.1:1190736-1192217	776.458	0.278464	0.118084	2.3582	0.0183638	0.124892	FALSE
	glycoside hydrolase family 2	CDS	WP_012848778.1	ETAE_RS09035	NC_013508.1:2048071-2050269	806.738	0.305017	0.129614	2.35327	0.0186089	0.126252	FALSE
deoR	DNA-binding transcriptional repressor DeoR	CDS	WP_012849091.1	ETAE_RS10455	NC_013508.1:2378254-2379018	375.202	0.305036	0.130214	2.34259	0.0191507	0.129614	FALSE
rpoH	RNA polymerase sigma factor RpoH	CDS	WP_012850123.1	ETAE_RS15530	NC_013508.1:3506396-3507250	2789.21	-0.227293	0.0970977	-2.34087	0.019239	0.129898	FALSE
speF	ornithine decarboxylase SpeF	CDS		ETAE_RS01230	NC_013508.1:289065-291226	281.173	0.323179	0.138278	2.33717	0.0194302	0.130874	FALSE
metE	5-methyltetrahydropteroyltriglutamate--homocysteine S-methyltransferase	CDS	WP_012847022.1	ETAE_RS00660	NC_013508.1:146656-148932	141.902	-0.415034	0.17769	-2.33572	0.0195058	0.131068	FALSE
	transposase	CDS	WP_000844627.1	ETAE_RS16825	NC_013509.1:29772-30014	49.1968	-0.653754	0.280281	-2.33249	0.0196747	0.131887	FALSE
	YmgD family protein	CDS	WP_012848110.1	ETAE_RS05935	NC_013508.1:1361031-1361357	1370.3	0.230441	0.0988778	2.33056	0.0197763	0.132251	FALSE
idi	isopentenyl-diphosphate Delta-isomerase	CDS	WP_012850198.1	ETAE_RS15885	NC_013508.1:3596378-3596899	39.4095	-0.705627	0.303347	-2.32614	0.0200113	0.133504	FALSE
	GNAT family N-acetyltransferase	CDS	WP_012849607.1	ETAE_RS12930	NC_013508.1:2920155-2920859	137.88	-0.436308	0.187804	-2.32321	0.0201679	0.134229	FALSE
	glycosyltransferase family 4 protein	CDS	WP_071818509.1	ETAE_RS05660	NC_013508.1:1301275-1302357	134.253	-0.429769	0.18537	-2.31844	0.0204252	0.135538	FALSE
	hydrogenase 1 maturation protease	CDS	WP_012849820.1	ETAE_RS13995	NC_013508.1:3160671-3161264	331.751	-0.345134	0.148943	-2.31722	0.0204917	0.135538	FALSE
	GAF domain-containing protein	CDS	WP_012848496.1	ETAE_RS07805	NC_013508.1:1756581-1757072	631.989	-0.296849	0.128124	-2.31689	0.0205097	0.135538	FALSE
	RNA polymerase sigma factor FliA	CDS	WP_012848959.1	ETAE_RS09885	NC_013508.1:2241205-2241927	63.0665	0.543112	0.234545	2.3156	0.0205801	0.13568	FALSE
modB	molybdate ABC transporter permease subunit	CDS	WP_012849385.1	ETAE_RS11825	NC_013508.1:2685978-2686670	55.5333	-0.573966	0.247963	-2.31472	0.020628	0.13568	FALSE
	hypothetical protein	CDS	WP_012848323.1	ETAE_RS06935	NC_013508.1:1581766-1582050	259.661	-0.381478	0.165082	-2.31083	0.0208421	0.136767	FALSE
tolA	cell envelope integrity protein TolA	CDS	WP_012849401.1	ETAE_RS11935	NC_013508.1:2703311-2704537	316.315	-0.358188	0.155257	-2.30706	0.0210513	0.137817	FALSE
	TVP38/TMEM64 family protein	CDS	WP_172454862.1	ETAE_RS11035	NC_013508.1:2515609-2516283	356.386	0.290101	0.125907	2.30409	0.0212176	0.138582	FALSE
	oligopeptide:H+ symporter	CDS	WP_012848268.1	ETAE_RS06665	NC_013508.1:1525821-1527296	305.424	-0.337386	0.146643	-2.30073	0.0214069	0.139493	FALSE
yiiM	6-N-hydroxylaminopurine resistance protein	CDS	WP_012850132.1	ETAE_RS15575	NC_013508.1:3513814-3514488	712.052	0.290452	0.126433	2.29728	0.0216029	0.139722	FALSE
sthA	Si-specific NAD(P)(+) transhydrogenase	CDS	WP_225857412.1	ETAE_RS16245	NC_013508.1:3667373-3668806	942.245	-0.255005	0.11104	-2.29651	0.0216466	0.139722	FALSE
rlmI	23S rRNA (cytosine(1962)-C(5))-methyltransferase RlmI	CDS	WP_172454882.1	ETAE_RS06055	NC_013508.1:1389267-1390451	1410.69	0.238555	0.103902	2.29596	0.0216782	0.139722	FALSE
	LysR family transcriptional regulator	CDS	WP_034168082.1	ETAE_RS08070	NC_013508.1:1820065-1821006	5674.68	0.22618	0.0985496	2.29509	0.021728	0.139722	FALSE
uxaC	glucuronate isomerase	CDS	WP_012847309.1	ETAE_RS02080	NC_013508.1:477932-479341	459.318	-0.32213	0.140361	-2.29501	0.0217323	0.139722	FALSE
moeA	molybdopterin molybdotransferase MoeA	CDS	WP_012848016.1	ETAE_RS05500	NC_013508.1:1254975-1256213	730.751	0.277948	0.121118	2.29486	0.0217411	0.139722	FALSE
yhjQ	cellulose synthase operon protein YhjQ	CDS	WP_012850182.1	ETAE_RS15805	NC_013508.1:3577416-3578150	3043.96	0.257421	0.112311	2.29205	0.0219029	0.140439	FALSE
	superoxide dismutase family protein	CDS	WP_012847125.1	ETAE_RS01185	NC_013508.1:273143-273670	2986.79	-0.241575	0.105498	-2.28986	0.0220294	0.140928	FALSE
tatB	Sec-independent protein translocase protein TatB	CDS	WP_012847031.1	ETAE_RS00705	NC_013508.1:157593-158117	288.824	-0.309345	0.135788	-2.27815	0.0227177	0.144671	FALSE
fis	DNA-binding transcriptional regulator Fis	CDS	WP_000462905.1	ETAE_RS14645	NC_013508.1:3323079-3323375	67.4408	0.573196	0.252167	2.27308	0.0230214	0.146272	FALSE
rsmG	16S rRNA (guanine(527)-N(7))-methyltransferase RsmG	CDS	WP_012850319.1	ETAE_RS16510	NC_013508.1:3730570-3731190	225.024	-0.345485	0.152218	-2.26967	0.0232276	0.147248	FALSE
sulA	cell division inhibitor SulA	CDS	WP_034168149.1	ETAE_RS06010	NC_013508.1:1380687-1381193	868.259	0.292379	0.12889	2.26845	0.0233018	0.147385	FALSE
napB	nitrate reductase cytochrome c-type subunit	CDS	WP_012847983.1	ETAE_RS05285	NC_013508.1:1218376-1218828	152.623	0.383242	0.169084	2.26657	0.0234164	0.147691	FALSE
	LysR family transcriptional regulator	CDS	WP_015462305.1	ETAE_RS13960	NC_013508.1:3154157-3155119	250.982	-0.346784	0.153082	-2.26535	0.0234914	0.147691	FALSE
phoA	alkaline phosphatase	CDS	WP_012849710.1	ETAE_RS13480	NC_013508.1:3037546-3038982	158.785	0.422289	0.18649	2.26441	0.023549	0.147691	FALSE
tdcA	transcriptional regulator TdcA	CDS	WP_015461074.1	ETAE_RS04245	NC_013508.1:973197-974138	409.052	0.313672	0.138535	2.26421	0.0235609	0.147691	FALSE
	type III secretion protein	CDS	WP_012847733.1	ETAE_RS04140	NC_013508.1:948697-949080	278.338	0.343823	0.152414	2.25585	0.0240799	0.149758	FALSE
hmsP	biofilm formation regulator HmsP	CDS	WP_080514657.1	ETAE_RS15780	NC_013508.1:3565646-3567685	421.629	-0.287503	0.127498	-2.25496	0.0241356	0.149758	FALSE
kdgR	DNA-binding transcriptional regulator KdgR	CDS	WP_012848418.1	ETAE_RS07400	NC_013508.1:1675763-1676551	4012.34	0.231852	0.102819	2.25496	0.0241357	0.149758	FALSE
bamB	outer membrane protein assembly factor BamB	CDS	WP_012849624.1	ETAE_RS13010	NC_013508.1:2938240-2939418	240.776	-0.382578	0.169784	-2.25332	0.0242387	0.149758	FALSE
bamE	outer membrane protein assembly factor BamE	CDS	WP_012849565.1	ETAE_RS12735	NC_013508.1:2875588-2875938	948.4	0.242415	0.107618	2.25255	0.0242877	0.149758	FALSE
	glutamate/aspartate ABC transporter substrate-binding protein	CDS	WP_012849459.1	ETAE_RS12250	NC_013508.1:2771469-2772371	2473.99	0.278957	0.123904	2.25139	0.0243609	0.149758	FALSE
	1%2C4-dihydroxy-2-naphthoate polyprenyltransferase	CDS	WP_012850232.1	ETAE_RS16030	NC_013508.1:3626949-3627866	1460.55	0.243395	0.10816	2.25032	0.0244285	0.149758	FALSE
ccmI	c-type cytochrome biogenesis protein CcmI	CDS	WP_012849282.1	ETAE_RS11355	NC_013508.1:2583196-2584410	356.824	-0.378265	0.168139	-2.24972	0.0244666	0.149758	FALSE
	nucleoside permease	CDS	WP_041692539.1	ETAE_RS13930	NC_013508.1:3147170-3148432	745.733	-0.24185	0.107531	-2.24911	0.0245057	0.149758	FALSE
	diguanylate cyclase	CDS	WP_012849584.1	ETAE_RS12820	NC_013508.1:2894484-2895953	1898.28	0.233093	0.103683	2.24813	0.0245682	0.149758	FALSE
uvrC	excinuclease ABC subunit UvrC	CDS	WP_015683393.1	ETAE_RS09505	NC_013508.1:2157449-2159281	1973.84	-0.238401	0.106051	-2.24798	0.0245776	0.149758	FALSE
	YacC family pilotin-like protein	CDS	WP_015460968.1	ETAE_RS03230	NC_013508.1:743425-743772	405.858	-0.309432	0.137657	-2.24785	0.0245856	0.149758	FALSE
	DeoR/GlpR family DNA-binding transcription regulator	CDS	WP_012847548.1	ETAE_RS03265	NC_013508.1:749123-749896	187.932	0.342644	0.1525	2.24685	0.0246496	0.149823	FALSE
folX	dihydroneopterin triphosphate 2'-epimerase	CDS	WP_012849233.1	ETAE_RS11125	NC_013508.1:2532747-2533121	248.845	-0.378812	0.168926	-2.24248	0.0249306	0.151203	FALSE
	universal stress protein	CDS	WP_012848746.1	ETAE_RS08890	NC_013508.1:2010269-2010700	1334.17	-0.247398	0.110409	-2.24074	0.0250431	0.151557	FALSE
	MdtA/MuxA family multidrug efflux RND transporter periplasmic adaptor subunit	CDS	WP_041692497.1	ETAE_RS05055	NC_013508.1:1167836-1169062	439.624	0.30526	0.136482	2.23664	0.0253101	0.152843	FALSE
yqhD	alcohol dehydrogenase	CDS	WP_012847118.1	ETAE_RS01165	NC_013508.1:267903-269060	1202.08	-0.228087	0.102093	-2.2341	0.0254763	0.153448	FALSE
	diguanylate cyclase	CDS	WP_012848750.1	ETAE_RS08915	NC_013508.1:2017416-2018375	355.385	0.282087	0.126307	2.23334	0.0255267	0.153448	FALSE
msrA	peptide-methionine (S)-S-oxide reductase MsrA	CDS	WP_015683219.1	ETAE_RS01795	NC_013508.1:418625-419263	277.976	-0.313132	0.140355	-2.231	0.0256808	0.153756	FALSE
	MmcQ/YjbR family DNA-binding protein	CDS	WP_015462401.1	ETAE_RS14785	NC_013508.1:3359106-3359450	2070.17	0.272021	0.122019	2.22934	0.0257914	0.154089	FALSE
	TOBE domain-containing protein	CDS	WP_012847806.1	ETAE_RS04465	NC_013508.1:1025374-1025802	188.68	-0.358045	0.160972	-2.22427	0.0261303	0.155781	FALSE
icd	NADP-dependent isocitrate dehydrogenase	CDS	WP_012848885.1	ETAE_RS09530	NC_013508.1:2162963-2164216	1371.16	-0.222439	0.100094	-2.2223	0.0262629	0.156239	FALSE
	DUF4060 family protein	CDS	WP_012848661.1	ETAE_RS08555	NC_013508.1:1934549-1934791	1313.55	-0.234714	0.105728	-2.21998	0.02642	0.156583	FALSE
cls	cardiolipin synthase	CDS	WP_012848371.1	ETAE_RS07150	NC_013508.1:1627562-1629022	2709.24	0.250103	0.112669	2.2198	0.0264324	0.156583	FALSE
	penicillin-binding protein activator	CDS	WP_012847407.1	ETAE_RS02580	NC_013508.1:580187-582265	900.591	0.231474	0.104389	2.21742	0.0265942	0.156672	FALSE
nrdA	ribonucleoside-diphosphate reductase subunit alpha	CDS	WP_012849168.1	ETAE_RS10800	NC_013508.1:2461522-2463804	848.176	0.232163	0.104749	2.21637	0.0266661	0.156672	FALSE
atpA	F0F1 ATP synthase subunit alpha	CDS	WP_012850324.1	ETAE_RS16540	NC_013508.1:3734460-3736001	1487.49	0.246593	0.111363	2.21431	0.0268077	0.157145	FALSE
	MdtB/MuxB family multidrug efflux RND transporter permease subunit	CDS	WP_012847934.1	ETAE_RS05050	NC_013508.1:1164711-1167839	588.281	0.261246	0.11807	2.21264	0.0269226	0.157489	FALSE
yigL	sugar/pyridoxal phosphate phosphatase YigL	CDS	WP_012850139.1	ETAE_RS15610	NC_013508.1:3521505-3522302	385.727	0.27457	0.124157	2.21147	0.0270032	0.157631	FALSE
	OFA family MFS transporter	CDS	WP_012849829.1	ETAE_RS14035	NC_013508.1:3173093-3174310	83.9565	0.452336	0.204998	2.20653	0.0273466	0.159035	FALSE
	metalloregulator ArsR/SmtB family transcription factor	CDS	WP_012847913.1	ETAE_RS04955	NC_013508.1:1141183-1141518	813.944	0.25318	0.114749	2.20638	0.0273573	0.159035	FALSE
kdpA	potassium-transporting ATPase subunit KdpA	CDS	WP_012849427.1	ETAE_RS12070	NC_013508.1:2731836-2733533	52.1709	0.55145	0.250655	2.20004	0.0278042	0.161299	FALSE
	MipA/OmpV family protein	CDS	WP_012848333.1	ETAE_RS06980	NC_013508.1:1592606-1593445	842.206	0.237058	0.107826	2.19853	0.0279111	0.161585	FALSE
	C40 family peptidase	CDS	WP_034168103.1	ETAE_RS07910	NC_013508.1:1786652-1787506	434.113	0.290229	0.132066	2.1976	0.0279775	0.161635	FALSE
	YaeQ family protein	CDS	WP_012847632.1	ETAE_RS03690	NC_013508.1:844574-845122	532.003	-0.276317	0.12584	-2.19578	0.0281081	0.162055	FALSE
	DUF1471 domain-containing protein	CDS	WP_012847258.1	ETAE_RS01830	NC_013508.1:428734-429009	188.702	0.368412	0.167907	2.19414	0.0282256	0.162398	FALSE
mzrA	EnvZ/OmpR regulon moderator MzrA	CDS	WP_012847302.1	ETAE_RS02050	NC_013508.1:472660-473073	85.5677	0.479674	0.218931	2.19098	0.0284529	0.163037	FALSE
ompC	porin OmpC	CDS	WP_015461249.1	ETAE_RS05875	NC_013508.1:1346834-1347937	3578.22	-0.209372	0.0956669	-2.18855	0.0286293	0.163713	FALSE
uspE	universal stress protein UspE	CDS	WP_012848585.1	ETAE_RS08215	NC_013508.1:1853737-1854696	1700.9	-0.240681	0.110116	-2.1857	0.0288375	0.164567	FALSE
pstA	phosphate ABC transporter permease PstA	CDS	WP_012850333.1	ETAE_RS16585	NC_013508.1:3745805-3746692	190.857	-0.346724	0.158694	-2.18485	0.0288996	0.164586	FALSE
	fimbria/pilus outer membrane usher protein	CDS	WP_012849058.1	ETAE_RS10350	NC_013508.1:2349137-2351590	1089.05	0.257957	0.118169	2.18294	0.0290399	0.16505	FALSE
pdxA	4-hydroxythreonine-4-phosphate dehydrogenase PdxA	CDS	WP_012847472.1	ETAE_RS02905	NC_013508.1:658348-659340	299.831	0.292501	0.134188	2.17979	0.0292733	0.16604	FALSE
	glucosyltransferase domain-containing protein	CDS	WP_012848782.1	ETAE_RS09055	NC_013508.1:2052690-2054198	2611.91	0.233633	0.107345	2.17646	0.0295205	0.166856	FALSE
	phage holin family protein	CDS	WP_012847300.1	ETAE_RS02040	NC_013508.1:471678-472082	178.642	-0.361047	0.165903	-2.17626	0.0295362	0.166856	FALSE
	hydrogenase expression/formation protein	CDS	WP_012849818.1	ETAE_RS13985	NC_013508.1:3159418-3160275	705.704	-0.263443	0.121111	-2.17522	0.0296138	0.166958	FALSE
sucD	succinate--CoA ligase subunit alpha	CDS	WP_012849408.1	ETAE_RS11970	NC_013508.1:2710196-2711068	490.458	-0.281136	0.129487	-2.17115	0.0299196	0.168079	FALSE
	YqgE/AlgH family protein	CDS	WP_012847154.1	ETAE_RS01315	NC_013508.1:304737-305300	317.98	0.284011	0.130821	2.17098	0.0299327	0.168079	FALSE
prfB	peptide chain release factor 2	CDS	WP_109745893.1	ETAE_RS13665	NC_013508.1:3086341-3087363	1500.88	-0.235514	0.108671	-2.16723	0.0302176	0.16934	FALSE
mtfA	DgsA anti-repressor MtfA	CDS	WP_012848076.1	ETAE_RS05765	NC_013508.1:1324620-1325396	94.3052	0.4348	0.200758	2.16579	0.0303269	0.169613	FALSE
	YdbH family protein	CDS	WP_012848610.1	ETAE_RS08325	NC_013508.1:1880166-1882769	1647.01	0.223571	0.103315	2.16397	0.030467	0.170057	FALSE
	DNA starvation/stationary phase protection protein	CDS	WP_012849587.1	ETAE_RS12835	NC_013508.1:2898331-2898855	13138.9	0.24409	0.112884	2.16231	0.0305943	0.170215	FALSE
rimP	ribosome maturation factor RimP	CDS	WP_015460817.1	ETAE_RS01935	NC_013508.1:446298-446750	135.196	-0.399836	0.184937	-2.16202	0.0306169	0.170215	FALSE
hda	DnaA inactivator Hda	CDS	WP_012847954.1	ETAE_RS05150	NC_013508.1:1189557-1190273	1338.97	0.236039	0.109251	2.16053	0.0307317	0.170516	FALSE
hemD	uroporphyrinogen-III synthase	CDS	WP_012846997.1	ETAE_RS00535	NC_013508.1:116869-117615	482.841	0.254382	0.117786	2.1597	0.030796	0.170535	FALSE
dut	dUTP diphosphatase	CDS	WP_012846946.1	ETAE_RS00270	NC_013508.1:58570-59028	93.0284	-0.456937	0.212247	-2.15286	0.03133	0.173149	FALSE
trxA	thioredoxin TrxA	CDS	WP_012846980.1	ETAE_RS00435	NC_013508.1:98139-98465	1838.36	-0.277163	0.128856	-2.15096	0.0314796	0.173397	FALSE
dxs	1-deoxy-D-xylulose-5-phosphate synthase	CDS	WP_012847843.1	ETAE_RS04640	NC_013508.1:1069407-1071272	1818.16	0.230445	0.107148	2.15072	0.0314986	0.173397	FALSE
	helix-turn-helix transcriptional regulator	CDS	WP_012849609.1	ETAE_RS12940	NC_013508.1:2922297-2923088	2180.72	0.208271	0.0969239	2.14881	0.0316491	0.173756	FALSE
rfaF	ADP-heptose--LPS heptosyltransferase RfaF	CDS	WP_012846963.1	ETAE_RS00350	NC_013508.1:75613-76674	336.657	-0.287841	0.133984	-2.14833	0.0316878	0.173756	FALSE
lrp	leucine-responsive transcriptional regulator Lrp	CDS	WP_008812989.1	ETAE_RS10220	NC_013508.1:2318384-2318878	633.793	-0.236518	0.110217	-2.14592	0.0318795	0.174465	FALSE
uspB	universal stress protein UspB	CDS	WP_012850146.1	ETAE_RS15645	NC_013508.1:3533401-3533736	355.584	-0.339927	0.158713	-2.14177	0.0322122	0.175943	FALSE
metH	methionine synthase	CDS	WP_012847078.1	ETAE_RS00995	NC_013508.1:225637-229320	587.269	-0.266939	0.124744	-2.13989	0.0323636	0.176213	FALSE
pspG	envelope stress response protein PspG	CDS	WP_012847113.1	ETAE_RS01145	NC_013508.1:264319-264531	216.896	-0.386502	0.180643	-2.13959	0.0323875	0.176213	FALSE
	DUF1283 family protein	CDS	WP_012848565.1	ETAE_RS08120	NC_013508.1:1832796-1833131	387.697	0.287996	0.134762	2.13707	0.0325923	0.17651	FALSE
ttcA	tRNA 2-thiocytidine(32) synthetase TtcA	CDS	WP_012848621.1	ETAE_RS08375	NC_013508.1:1893192-1894127	107.102	-0.406452	0.190227	-2.13667	0.0326248	0.17651	FALSE
	FUSC family protein	CDS	WP_012849293.1	ETAE_RS11410	NC_013508.1:2592336-2594000	289.581	0.292687	0.137082	2.13512	0.0327513	0.176819	FALSE
nadK	NAD(+) kinase	CDS	WP_012849563.1	ETAE_RS12725	NC_013508.1:2872769-2873647	619.252	0.258765	0.121363	2.13216	0.0329939	0.177786	FALSE
	hypothetical protein	CDS	WP_012848001.1	ETAE_RS05375	NC_013508.1:1236863-1237540	65.9854	-0.528594	0.248342	-2.1285	0.033296	0.178986	FALSE
	transglycosylase SLT domain-containing protein	CDS	WP_015461408.1	ETAE_RS07435	NC_013508.1:1681890-1682546	782.636	-0.301928	0.141889	-2.12791	0.0333442	0.178986	FALSE
hpt	hypoxanthine phosphoribosyltransferase	CDS	WP_012847541.1	ETAE_RS03235	NC_013508.1:744078-744614	87.6765	-0.446001	0.209745	-2.1264	0.03347	0.179317	FALSE
xseB	exodeoxyribonuclease VII small subunit	CDS	WP_012847845.1	ETAE_RS04650	NC_013508.1:1072257-1072499	213.615	0.334953	0.157726	2.12364	0.0337	0.179792	FALSE
	DUF2884 domain-containing protein	CDS	WP_014524161.1	ETAE_RS01275	NC_013508.1:298173-298901	85.2375	-0.442127	0.2083	-2.12255	0.0337914	0.179792	FALSE
	zinc ribbon-containing protein	CDS	WP_012849464.1	ETAE_RS12275	NC_013508.1:2775738-2776220	403.581	-0.303374	0.142931	-2.12252	0.0337942	0.179792	FALSE
	class I SAM-dependent methyltransferase	CDS	WP_012847704.1	ETAE_RS04015	NC_013508.1:925484-926542	904.655	-0.232585	0.109593	-2.12227	0.0338152	0.179792	FALSE
	HutD family protein	CDS	WP_012847907.1	ETAE_RS04930	NC_013508.1:1135816-1136415	618.235	0.261306	0.123355	2.11834	0.0341466	0.181178	FALSE
anmK	anhydro-N-acetylmuramic acid kinase	CDS	WP_041692516.1	ETAE_RS07945	NC_013508.1:1793256-1794386	277.663	-0.304144	0.143624	-2.11764	0.0342053	0.181178	FALSE
	substrate-binding domain-containing protein	CDS	WP_012847765.1	ETAE_RS04280	NC_013508.1:982795-983556	169.468	0.372773	0.176149	2.11624	0.0343241	0.181464	FALSE
	anthranilate synthase component 1	CDS	WP_012848388.1	ETAE_RS07230	NC_013508.1:1643022-1644596	736.605	-0.243709	0.115395	-2.11195	0.0346905	0.183056	FALSE
rhlE	ATP-dependent RNA helicase RhlE	CDS	WP_012849157.1	ETAE_RS10745	NC_013508.1:2443732-2445054	298.841	0.285955	0.135661	2.10786	0.0350434	0.184571	FALSE
	TSUP family transporter	CDS	WP_012849254.1	ETAE_RS11225	NC_013508.1:2551686-2552486	234.025	-0.321762	0.152799	-2.10579	0.0352227	0.185167	FALSE
	YhcH/YjgK/YiaL family protein	CDS	WP_012849924.1	ETAE_RS14450	NC_013508.1:3278145-3278627	177.726	-0.330839	0.157637	-2.09874	0.0358397	0.187706	FALSE
	serine acetyltransferase	CDS	WP_012848157.1	ETAE_RS06150	NC_013508.1:1408928-1409485	147.096	0.362145	0.172864	2.09497	0.0361738	0.188777	FALSE
sdhE	FAD assembly factor SdhE	CDS	WP_012849755.1	ETAE_RS13700	NC_013508.1:3092247-3092513	239.675	-0.318513	0.152041	-2.09491	0.0361789	0.188777	FALSE
	hypothetical protein	CDS	WP_012849811.1	ETAE_RS13950	NC_013508.1:3151613-3152635	336.655	0.275865	0.132173	2.08714	0.0368751	0.191621	FALSE
rimI	ribosomal protein S18-alanine N-acetyltransferase	CDS	WP_012847349.1	ETAE_RS02300	NC_013508.1:524483-524929	120.145	-0.454103	0.217629	-2.08659	0.0369252	0.191621	FALSE
ltaE	low-specificity L-threonine aldolase	CDS	WP_012849051.1	ETAE_RS10315	NC_013508.1:2341908-2342960	168.023	-0.341718	0.164026	-2.08332	0.0372222	0.192238	FALSE
	FUSC family protein	CDS	WP_012847801.1	ETAE_RS04440	NC_013508.1:1020793-1022793	446.336	0.246297	0.1183	2.08197	0.0373451	0.192238	FALSE
ribA	GTP cyclohydrolase II	CDS	WP_012848921.1	ETAE_RS09705	NC_013508.1:2199641-2200231	372.898	-0.271841	0.13059	-2.08164	0.0373758	0.192238	FALSE
	Hok/Gef family protein	CDS	WP_015461695.1	ETAE_RS17395	NC_013508.1:2155984-2156136	6011.19	0.706372	0.339362	2.08147	0.0373911	0.192238	FALSE
	N-acetylmannosamine-6-phosphate 2-epimerase	CDS	WP_012847392.1	ETAE_RS02510	NC_013508.1:561277-561984	58.5222	0.499989	0.24061	2.07801	0.0377084	0.193515	FALSE
glmM	phosphoglucosamine mutase	CDS	WP_012847275.1	ETAE_RS01915	NC_013508.1:443950-445287	172.301	-0.328147	0.158262	-2.07344	0.0381317	0.195329	FALSE
	GlsB/YeaQ/YmgE family stress response membrane protein	CDS	WP_012847880.1	ETAE_RS04805	NC_013508.1:1108694-1108945	399.997	-0.285001	0.137709	-2.0696	0.0384902	0.196806	FALSE
	YbaB/EbfC family nucleoid-associated protein	CDS	WP_012847885.1	ETAE_RS04830	NC_013508.1:1112975-1113304	229.884	-0.320742	0.155065	-2.06843	0.0385995	0.197005	FALSE
	SH3 domain-containing protein	CDS	WP_071818527.1	ETAE_RS11230	NC_013508.1:2552790-2554244	433.826	-0.262559	0.126991	-2.06754	0.0386836	0.197075	FALSE
xdhC	xanthine dehydrogenase iron sulfur-binding subunit XdhC	CDS	WP_012847458.1	ETAE_RS02845	NC_013508.1:644189-644674	207.857	0.310657	0.150437	2.06503	0.0389198	0.197683	FALSE
sul2	sulfonamide-resistant dihydropteroate synthase Sul2	CDS	WP_001043260.1	ETAE_RS16840	NC_013509.1:32101-32916	6073.67	0.193122	0.0935318	2.06478	0.038944	0.197683	FALSE
	Ig-like domain-containing protein	CDS	WP_012847191.1	ETAE_RS01485	NC_013508.1:345557-353644	65.7595	-0.48415	0.234606	-2.06367	0.039049	0.197721	FALSE
	YfaZ family outer membrane protein	CDS	WP_012849182.1	ETAE_RS10870	NC_013508.1:2476873-2477427	204.641	-0.354389	0.171766	-2.06321	0.0390926	0.197721	FALSE
rbsR	ribose operon transcriptional repressor RbsR	CDS	WP_012850305.1	ETAE_RS16445	NC_013508.1:3714893-3715900	231.191	-0.298859	0.145208	-2.05814	0.0395768	0.199423	FALSE
	hypothetical protein	CDS	WP_012850281.1	ETAE_RS16305	NC_013508.1:3682940-3683497	1224.34	-0.251701	0.122358	-2.05709	0.039678	0.199423	FALSE
ubiD	4-hydroxy-3-polyprenylbenzoate decarboxylase	CDS	WP_012847037.1	ETAE_RS00735	NC_013508.1:162547-164034	499.991	-0.258229	0.125604	-2.0559	0.0397919	0.199423	FALSE
	amino acid ABC transporter permease	CDS	WP_045474420.1	ETAE_RS07250	NC_013508.1:1646977-1647675	310.542	0.410197	0.199538	2.05573	0.0398084	0.199423	FALSE
hflD	high frequency lysogenization protein HflD	CDS	WP_012848890.1	ETAE_RS09555	NC_013508.1:2168146-2168772	526.197	0.252689	0.122949	2.05524	0.0398562	0.199423	FALSE
	fimbrial biogenesis outer membrane usher protein	CDS	WP_012847896.1	ETAE_RS04875	NC_013508.1:1121301-1123892	449.422	-0.245711	0.119682	-2.05303	0.0400698	0.200135	FALSE
coaE	dephospho-CoA kinase	CDS	WP_012847521.1	ETAE_RS03145	NC_013508.1:721920-722546	147.48	0.351586	0.171583	2.04907	0.040455	0.201518	FALSE
fmt	methionyl-tRNA formyltransferase	CDS	WP_012850010.1	ETAE_RS14905	NC_013508.1:3383451-3384398	658.904	0.235294	0.114888	2.04803	0.0405574	0.201518	FALSE
	MFS transporter	CDS	WP_012848147.1	ETAE_RS06100	NC_013508.1:1396878-1398167	325.766	0.279317	0.136387	2.04797	0.0405626	0.201518	FALSE
pepN	aminopeptidase N	CDS	WP_012848101.1	ETAE_RS05890	NC_013508.1:1351447-1354068	278.879	-0.292615	0.143037	-2.04572	0.0407837	0.202028	FALSE
	methylglyoxal synthase	CDS	WP_012848134.1	ETAE_RS06035	NC_013508.1:1386987-1387445	497.802	0.244271	0.119592	2.04254	0.0410983	0.202788	FALSE
metJ	met regulon transcriptional regulator MetJ	CDS	WP_012850226.1	ETAE_RS15995	NC_013508.1:3619424-3619744	388.464	-0.268979	0.131695	-2.04244	0.0411077	0.202788	FALSE
	AzlC family ABC transporter permease	CDS	WP_172454870.1	ETAE_RS12800	NC_013508.1:2889441-2890178	121.708	0.363239	0.178488	2.03508	0.0418425	0.20605	FALSE
lptA	lipopolysaccharide ABC transporter substrate-binding protein LptA	CDS	WP_012847371.1	ETAE_RS02400	NC_013508.1:543645-544202	721.228	0.238748	0.117369	2.03416	0.0419351	0.206144	FALSE
ppk1	polyphosphate kinase 1	CDS	WP_012847947.1	ETAE_RS05115	NC_013508.1:1181841-1183946	515.626	0.260715	0.128341	2.03142	0.0422125	0.207144	FALSE
cecR	transcriptional regulator CecR	CDS	WP_012849158.1	ETAE_RS10750	NC_013508.1:2445301-2446020	2630.69	0.240511	0.118537	2.02899	0.0424594	0.207992	FALSE
ompC	porin OmpC	CDS	WP_012848664.1	ETAE_RS08560	NC_013508.1:1936142-1937305	3052.05	-0.19487	0.0961677	-2.02636	0.042728	0.208942	FALSE
	GTP-binding protein	CDS	WP_012849338.1	ETAE_RS11615	NC_013508.1:2643908-2644672	114.098	0.36846	0.181952	2.02504	0.0428638	0.209241	FALSE
	type VI secretion system protein ImpL	CDS	WP_012849272.1	ETAE_RS11310	NC_013508.1:2571554-2575336	296.01	0.279987	0.138371	2.02345	0.043027	0.209673	FALSE
argB	acetylglutamate kinase	CDS	WP_012850275.1	ETAE_RS16275	NC_013508.1:3674884-3675657	37.6901	-0.619344	0.306457	-2.02098	0.0432818	0.210183	FALSE
fliG	flagellar motor switch protein FliG	CDS	WP_012848976.1	ETAE_RS09945	NC_013508.1:2253335-2254327	43.8615	0.552911	0.274594	2.01356	0.0440562	0.213574	FALSE
	ABC transporter ATP-binding protein	CDS	WP_012849595.1	ETAE_RS12870	NC_013508.1:2906623-2907306	48.8037	0.522418	0.26122	1.99992	0.0455091	0.220236	FALSE
	type III secretion protein	CDS	WP_012847734.1	ETAE_RS04145	NC_013508.1:949091-949672	72.4294	0.461557	0.230902	1.99893	0.0456155	0.22037	FALSE
plsB	glycerol-3-phosphate 1-O-acyltransferase PlsB	CDS	WP_012847097.1	ETAE_RS01065	NC_013508.1:246656-249112	1068.69	0.219358	0.109909	1.99582	0.0459539	0.221623	FALSE
mrdA	penicillin-binding protein 2	CDS	WP_012848433.1	ETAE_RS07475	NC_013508.1:1689946-1691859	820.015	0.218901	0.109768	1.99421	0.046129	0.222085	FALSE
	sugar porter family MFS transporter	CDS	WP_015462294.1	ETAE_RS13845	NC_013508.1:3129617-3131023	76.0562	-0.429313	0.215571	-1.99152	0.0464242	0.223123	FALSE
	transferrin-binding protein-like solute binding protein	CDS	WP_012848757.1	ETAE_RS08945	NC_013508.1:2025292-2026248	62.9718	-0.464671	0.233505	-1.98998	0.0465929	0.22355	FALSE
cysS	cysteine--tRNA ligase	CDS	WP_012849524.1	ETAE_RS12535	NC_013508.1:2831230-2832615	386.174	-0.26336	0.132514	-1.98742	0.0468764	0.223884	FALSE
focA	formate transporter FocA	CDS	WP_015461817.1	ETAE_RS10130	NC_013508.1:2295994-2296851	1428.67	0.204495	0.102906	1.98719	0.0469014	0.223884	FALSE
gpmA	2%2C3-diphosphoglycerate-dependent phosphoglycerate mutase	CDS	WP_012849396.1	ETAE_RS11880	NC_013508.1:2696901-2697653	823.063	0.217694	0.109549	1.98718	0.0469022	0.223884	FALSE
modA	molybdate ABC transporter substrate-binding protein	CDS	WP_015462066.1	ETAE_RS11830	NC_013508.1:2686680-2687447	412.056	-0.253815	0.127865	-1.98503	0.0471412	0.224642	FALSE
	YicC family protein	CDS	WP_012846942.1	ETAE_RS00250	NC_013508.1:55394-56257	555.566	-0.252492	0.127309	-1.9833	0.047334	0.225083	FALSE
bcsE	cellulose biosynthesis protein BcsE	CDS	WP_012850184.1	ETAE_RS15810	NC_013508.1:3578530-3580095	1501.72	0.220926	0.111424	1.98276	0.0473943	0.225083	FALSE
ruvB	Holliday junction branch migration DNA helicase RuvB	CDS	WP_012848293.1	ETAE_RS06785	NC_013508.1:1551404-1552408	152.398	-0.341801	0.172519	-1.98124	0.0475641	0.225162	FALSE
glrR	two-component system response regulator GlrR	CDS	WP_012847645.1	ETAE_RS03755	NC_013508.1:859131-860471	143.336	0.346339	0.174815	1.98117	0.0475717	0.225162	FALSE
	ADP-ribosylglycohydrolase family protein	CDS	WP_012848893.1	ETAE_RS09570	NC_013508.1:2171158-2172210	429.873	0.244278	0.123371	1.98002	0.047701	0.225393	FALSE
atpC	F0F1 ATP synthase subunit epsilon	CDS	WP_012850327.1	ETAE_RS16555	NC_013508.1:3738364-3738783	334.374	-0.260414	0.131694	-1.97741	0.0479956	0.226163	FALSE
	EF2563 family selenium-dependent molybdenum hydroxylase system protein	CDS	WP_012849983.1	ETAE_RS14735	NC_013508.1:3344711-3346303	290.307	0.271512	0.137346	1.97685	0.0480583	0.226163	FALSE
fieF	CDF family cation-efflux transporter FieF	CDS	WP_012850245.1	ETAE_RS16095	NC_013508.1:3639539-3640441	582.079	0.241256	0.122066	1.97643	0.0481061	0.226163	FALSE
	ABC transporter ATP-binding protein/permease	CDS	WP_012847484.1	ETAE_RS02965	NC_013508.1:677573-679402	84.682	0.415881	0.210598	1.97476	0.0482949	0.226671	FALSE
rbsC	ribose ABC transporter permease	CDS	WP_012850308.1	ETAE_RS16460	NC_013508.1:3717820-3718800	1091.33	-0.241868	0.122627	-1.97239	0.0485652	0.227178	FALSE
artP	arginine ABC transporter ATP-binding protein ArtP	CDS	WP_015461841.1	ETAE_RS10360	NC_013508.1:2352842-2353570	1009.01	-0.208712	0.10605	-1.96805	0.0490622	0.228739	FALSE
flhC	flagellar transcriptional regulator FlhC	CDS	WP_012848193.1	ETAE_RS06310	NC_013508.1:1444751-1445332	3045.06	-0.235446	0.119957	-1.96276	0.049674	0.231207	FALSE
yihI	Der GTPase-activating protein YihI	CDS	WP_015462574.1	ETAE_RS16360	NC_013508.1:3697255-3697785	187.063	-0.34199	0.174628	-1.9584	0.0501836	0.232936	FALSE
pdxJ	pyridoxine 5'-phosphate synthase	CDS	WP_012849546.1	ETAE_RS12645	NC_013508.1:2856952-2857683	95.5731	-0.423194	0.216576	-1.95402	0.0506984	0.234805	FALSE
	LuxR family transcriptional regulator	CDS	WP_012848910.1	ETAE_RS09655	NC_013508.1:2191297-2191896	36.0433	0.618548	0.316753	1.95278	0.0508459	0.235099	FALSE
yfcE	phosphodiesterase	CDS	WP_015683415.1	ETAE_RS11110	NC_013508.1:2530531-2531094	107.622	-0.363459	0.186384	-1.95005	0.0511702	0.236209	FALSE
ubiE	bifunctional demethylmenaquinone methyltransferase/2-methoxy-6-polyprenyl-1%2C4-benzoquinol methylase UbiE	CDS	WP_012847027.1	ETAE_RS00685	NC_013508.1:154203-154958	198.508	-0.319363	0.163954	-1.94788	0.0514299	0.236755	FALSE
xdhA	xanthine dehydrogenase molybdenum-binding subunit XdhA	CDS	WP_012847460.1	ETAE_RS02855	NC_013508.1:645556-647847	761.485	0.209198	0.107411	1.94765	0.0514574	0.236755	FALSE
hemW	radical SAM family heme chaperone HemW	CDS	WP_012847149.1	ETAE_RS01285	NC_013508.1:300689-301819	89.0518	0.388968	0.199813	1.94666	0.0515759	0.236911	FALSE
hypD	hydrogenase formation protein HypD	CDS	WP_012849730.1	ETAE_RS13580	NC_013508.1:3060497-3061615	118.146	0.3708	0.190604	1.94539	0.0517276	0.237219	FALSE
cspF	cold shock-like protein CspF	CDS	WP_012848161.1	ETAE_RS17230	NC_013508.1:1412324-1412536	246.998	0.277344	0.142728	1.94316	0.0519967	0.238063	FALSE
ravA	ATPase RavA	CDS	WP_012850313.1	ETAE_RS16480	NC_013508.1:3723062-3724576	407.01	0.270938	0.139608	1.9407	0.0522947	0.239037	FALSE
rraB	ribonuclease E inhibitor RraB	CDS	WP_012849922.1	ETAE_RS14440	NC_013508.1:3276474-3276905	49.7779	-0.59343	0.305927	-1.93978	0.0524069	0.23916	FALSE
recB	exodeoxyribonuclease V subunit beta	CDS		ETAE_RS03420	NC_013508.1:784758-788350	361.051	0.254596	0.131538	1.93554	0.052924	0.241127	FALSE
	DsrE family protein	CDS	WP_012848009.1	ETAE_RS05470	NC_013508.1:1246907-1247248	364.478	-0.246129	0.127279	-1.93378	0.0531406	0.241721	FALSE
	PRD domain-containing protein	CDS	WP_012849644.1	ETAE_RS13110	NC_013508.1:2956828-2957859	907.039	0.208001	0.107844	1.92873	0.0537645	0.244162	FALSE
	ABC transporter substrate-binding protein	CDS	WP_172454881.1	ETAE_RS06230	NC_013508.1:1424421-1425575	184.04	0.327772	0.170061	1.92738	0.0539329	0.244531	FALSE
lpxM	lauroyl-Kdo(2)-lipid IV(A) myristoyltransferase	CDS	WP_012848298.1	ETAE_RS06810	NC_013508.1:1556640-1557602	166.724	-0.328004	0.170618	-1.92244	0.05455	0.246929	FALSE
	YpfN family protein	CDS	WP_012847968.1	ETAE_RS05220	NC_013508.1:1203156-1203371	110.685	0.377478	0.196586	1.92017	0.0548365	0.247558	FALSE
	AI-2E family transporter	CDS	WP_012847957.1	ETAE_RS05165	NC_013508.1:1192463-1193542	163.354	-0.306397	0.159587	-1.91994	0.0548657	0.247558	FALSE
	amino acid permease	CDS	WP_041692481.1	ETAE_RS01980	NC_013508.1:458912-460243	85.8562	-0.395941	0.207017	-1.9126	0.0557989	0.251324	FALSE
yceD	23S rRNA accumulation protein YceD	CDS	WP_015461778.1	ETAE_RS09790	NC_013508.1:2218132-2218653	2151.6	0.250463	0.130997	1.91197	0.0558796	0.251324	FALSE
typA	ribosome-dependent GTPase TypA	CDS	WP_012850286.1	ETAE_RS16330	NC_013508.1:3687159-3688979	1559.69	-0.194353	0.101721	-1.91064	0.0560508	0.25169	FALSE
rseP	sigma E protease regulator RseP	CDS	WP_012847613.1	ETAE_RS03595	NC_013508.1:820928-822283	532.099	-0.229297	0.12007	-1.90969	0.0561728	0.251834	FALSE
pdhR	pyruvate dehydrogenase complex transcriptional repressor PdhR	CDS	WP_012847529.1	ETAE_RS03185	NC_013508.1:730694-731458	1160.62	-0.237912	0.125092	-1.9019	0.0571844	0.255551	FALSE
rpoB	DNA-directed RNA polymerase subunit beta	CDS	WP_012847053.1	ETAE_RS00860	NC_013508.1:185318-189346	1955.78	-0.20478	0.107825	-1.89919	0.0575394	0.256728	FALSE
cspA	RNA chaperone/antiterminator CspA	CDS	WP_012848159.1	ETAE_RS06160	NC_013508.1:1411812-1412027	106.516	-0.420304	0.221866	-1.89441	0.0581708	0.259133	FALSE
	aspartate:alanine antiporter	CDS	WP_015461847.1	ETAE_RS10425	NC_013508.1:2362079-2363767	894.507	0.193601	0.102507	1.88866	0.0589376	0.262132	FALSE
	GNAT family N-acetyltransferase	CDS		ETAE_RS00105	NC_013508.1:21694-22141	644.893	0.208785	0.110662	1.88668	0.0592036	0.262548	FALSE
	IscS subfamily cysteine desulfurase	CDS	WP_012849639.1	ETAE_RS13090	NC_013508.1:2952820-2954034	1960.45	-0.278897	0.147833	-1.88657	0.0592186	0.262548	FALSE
nudC	NAD(+) diphosphatase	CDS	WP_012847057.1	ETAE_RS00880	NC_013508.1:196727-197500	95.7011	0.373367	0.198095	1.88479	0.0594577	0.263192	FALSE
nsrR	nitric oxide-sensing transcriptional repressor NsrR	CDS	WP_015460799.1	ETAE_RS01705	NC_013508.1:405142-405564	709.848	-0.210039	0.111903	-1.87698	0.0605215	0.265828	FALSE
qseB	two-component system response regulator QseB	CDS	WP_012847321.1	ETAE_RS02140	NC_013508.1:492511-493170	133.926	-0.358849	0.191212	-1.8767	0.0605591	0.265828	FALSE
	AbgT family transporter	CDS	WP_012849453.1	ETAE_RS12225	NC_013508.1:2765191-2766702	133.148	0.357757	0.190733	1.87569	0.0606977	0.265828	FALSE
hypE	hydrogenase expression/formation protein HypE	CDS	WP_012849731.1	ETAE_RS13585	NC_013508.1:3061618-3062646	145.452	0.310454	0.165533	1.87549	0.060726	0.265828	FALSE
	ribosome-associated protein	CDS	WP_012849792.1	ETAE_RS13860	NC_013508.1:3133730-3134284	1025.27	-0.238632	0.127279	-1.87488	0.0608088	0.265828	FALSE
rssB	two-component system response regulator RssB	CDS	WP_012848355.1	ETAE_RS07090	NC_013508.1:1612625-1613701	3663.92	0.175911	0.0938339	1.8747	0.0608335	0.265828	FALSE
	metal-dependent hydrolase	CDS	WP_012848420.1	ETAE_RS07410	NC_013508.1:1678296-1678841	191.633	0.288508	0.153941	1.87414	0.0609109	0.265828	FALSE
	response regulator transcription factor	CDS	WP_172454871.1	ETAE_RS15670	NC_013508.1:3539525-3540241	117.062	-0.382335	0.204033	-1.87389	0.0609461	0.265828	FALSE
	hypothetical protein	CDS	WP_015683513.1	ETAE_RS16225	NC_013508.1:3664495-3664728	380.619	0.253099	0.135106	1.87334	0.0610214	0.265828	FALSE
phoR	phosphate regulon sensor histidine kinase PhoR	CDS	WP_012847945.1	ETAE_RS05105	NC_013508.1:1178965-1180266	527.856	0.22345	0.119313	1.87279	0.0610968	0.265828	FALSE
apbC	iron-sulfur cluster carrier protein ApbC	CDS	WP_012848048.1	ETAE_RS05620	NC_013508.1:1289159-1290271	402.474	-0.227215	0.12158	-1.86885	0.0616439	0.266831	FALSE
fruK	1-phosphofructokinase	CDS	WP_012849132.1	ETAE_RS10630	NC_013508.1:2421093-2422031	44.6173	-0.516037	0.276199	-1.86835	0.0617133	0.266831	FALSE
ushA	bifunctional UDP-sugar hydrolase/5'-nucleotidase UshA	CDS	WP_012847898.1	ETAE_RS04885	NC_013508.1:1125246-1126904	294.861	-0.251902	0.134887	-1.8675	0.0618318	0.266831	FALSE
	glycosyltransferase family 39 protein	CDS	WP_012847555.1	ETAE_RS03295	NC_013508.1:755180-756688	950.15	0.201832	0.108104	1.86702	0.0618986	0.266831	FALSE
	YbjN domain-containing protein	CDS	WP_012849068.1	ETAE_RS10400	NC_013508.1:2359161-2359658	375.664	0.234705	0.125819	1.86541	0.0621239	0.267376	FALSE
nudE	ADP compounds hydrolase NudE	CDS	WP_012850068.1	ETAE_RS15250	NC_013508.1:3438643-3439200	374.791	-0.244155	0.130943	-1.8646	0.062238	0.267376	FALSE
	hypothetical protein	CDS	WP_071818517.1	ETAE_RS17340	NC_013508.1:1743532-1744122	364.523	0.273772	0.146868	1.86407	0.0623114	0.267376	FALSE
	alpha/beta hydrolase	CDS	WP_012848665.1	ETAE_RS08565	NC_013508.1:1937375-1938184	70.0519	-0.437055	0.234723	-1.862	0.0626026	0.267763	FALSE
sbcB	exodeoxyribonuclease I	CDS	WP_015683292.1	ETAE_RS05550	NC_013508.1:1267684-1269111	881.056	0.214321	0.115149	1.86125	0.0627094	0.267763	FALSE
cheZ	protein phosphatase CheZ	CDS	WP_012848204.1	ETAE_RS06360	NC_013508.1:1456112-1456747	247.215	-0.267168	0.143602	-1.86047	0.062819	0.267763	FALSE
cutC	copper homeostasis protein CutC	CDS	WP_012848282.1	ETAE_RS06730	NC_013508.1:1540968-1541723	671.353	-0.218608	0.117505	-1.86041	0.0628281	0.267763	FALSE
dsbC	bifunctional protein-disulfide isomerase/oxidoreductase DsbC	CDS	WP_012849751.1	ETAE_RS13680	NC_013508.1:3089519-3090235	204.684	-0.28396	0.152663	-1.86004	0.0628793	0.267763	FALSE
	glycine cleavage system transcriptional repressor	CDS	WP_012847959.1	ETAE_RS05175	NC_013508.1:1194074-1194631	859.664	0.192998	0.103954	1.85657	0.0633725	0.269045	FALSE
uxuR	Uxu operon transcriptional regulator	CDS	WP_015461135.1	ETAE_RS04900	NC_013508.1:1129420-1130178	283.144	-0.262058	0.141679	-1.84967	0.0643618	0.272832	FALSE
phrB	deoxyribodipyrimidine photo-lyase	CDS	WP_041692537.1	ETAE_RS12050	NC_013508.1:2728654-2730084	866.614	0.216153	0.117135	1.84534	0.0649884	0.274973	FALSE
	oligopeptidase B	CDS	WP_012848666.1	ETAE_RS08570	NC_013508.1:1938217-1940274	1108.68	-0.215432	0.116828	-1.844	0.0651826	0.275063	FALSE
	bifunctional aspartate kinase/homoserine dehydrogenase II	CDS	WP_012850224.1	ETAE_RS15985	NC_013508.1:3615538-3617976	752.858	0.225948	0.122629	1.84252	0.0653987	0.275559	FALSE
pqiC	membrane integrity-associated transporter subunit PqiC	CDS	WP_012848122.1	ETAE_RS05985	NC_013508.1:1374769-1375335	502.369	-0.23167	0.125865	-1.84062	0.0656766	0.276315	FALSE
hemE	uroporphyrinogen decarboxylase	CDS	WP_012847058.1	ETAE_RS00885	NC_013508.1:197548-198612	183.221	-0.290439	0.157958	-1.83872	0.0659569	0.276993	FALSE
	DUF4396 domain-containing protein	CDS	WP_012848167.1	ETAE_RS06190	NC_013508.1:1415214-1416146	114.183	-0.338416	0.184162	-1.8376	0.0661216	0.276993	FALSE
	YqjD family protein	CDS	WP_012847301.1	ETAE_RS02045	NC_013508.1:472082-472387	586.507	-0.250551	0.136432	-1.83645	0.0662914	0.276993	FALSE
glk	glucokinase	CDS	WP_012848007.1	ETAE_RS05460	NC_013508.1:1245208-1246173	200.445	0.277965	0.151383	1.83617	0.066332	0.276993	FALSE
	class I adenylate cyclase	CDS	WP_012846999.1	ETAE_RS00545	NC_013508.1:118878-121433	4299.27	0.166696	0.0911012	1.82979	0.067282	0.280542	FALSE
zapD	cell division protein ZapD	CDS	WP_012847520.1	ETAE_RS03140	NC_013508.1:721171-721923	153.351	0.297549	0.162682	1.82903	0.0673956	0.280598	FALSE
	MBL fold metallo-hydrolase	CDS	WP_012848988.1	ETAE_RS10005	NC_013508.1:2262631-2263278	128.437	-0.355849	0.194788	-1.82686	0.0677214	0.280958	FALSE
frr	ribosome recycling factor	CDS	WP_012847609.1	ETAE_RS03575	NC_013508.1:817003-817560	409.659	-0.222696	0.121924	-1.82651	0.0677738	0.280958	FALSE
dbpA	ATP-dependent RNA helicase DbpA	CDS	WP_012848226.1	ETAE_RS06460	NC_013508.1:1479558-1480931	241.046	-0.328211	0.179699	-1.82645	0.0677828	0.280958	FALSE
	fimbrial biogenesis outer membrane usher protein	CDS	WP_012848112.1	ETAE_RS05945	NC_013508.1:1362207-1364663	1798.89	0.189242	0.103702	1.82485	0.068023	0.281227	FALSE
lspA	signal peptidase II	CDS	WP_015460924.1	ETAE_RS02825	NC_013508.1:641448-641945	158.866	-0.306698	0.16813	-1.82417	0.068126	0.281227	FALSE
	transporter	CDS	WP_012849687.1	ETAE_RS13370	NC_013508.1:3012889-3013536	232.996	-0.276835	0.151772	-1.82402	0.0681488	0.281227	FALSE
fpr	ferredoxin--NADP(+) reductase	CDS	WP_012850240.1	ETAE_RS16070	NC_013508.1:3635246-3635992	346.566	0.242376	0.133098	1.82103	0.068603	0.28227	FALSE
	DUF480 domain-containing protein	CDS	WP_034168284.1	ETAE_RS06705	NC_013508.1:1534562-1535209	106.975	-0.344851	0.189525	-1.81956	0.0688268	0.282775	FALSE
ruvA	Holliday junction branch migration protein RuvA	CDS	WP_012848292.1	ETAE_RS06780	NC_013508.1:1550776-1551384	158.509	-0.302191	0.166276	-1.8174	0.0691554	0.283709	FALSE
	diacylglycerol kinase	CDS	WP_015460730.1	ETAE_RS01070	NC_013508.1:249238-249600	47.444	-0.489354	0.26939	-1.81653	0.0692894	0.283843	FALSE
	sugar ABC transporter ATP-binding protein	CDS	WP_012850155.1	ETAE_RS15680	NC_013508.1:3541886-3543382	103.436	0.345036	0.190264	1.81346	0.0697606	0.285356	FALSE
	Slp family lipoprotein	CDS	WP_165362059.1	ETAE_RS06875	NC_013508.1:1570892-1571491	1364.3	0.200414	0.110765	1.80937	0.0703932	0.287524	FALSE
	LacI family transcriptional regulator	CDS	WP_034164767.1	ETAE_RS14105	NC_013508.1:3190864-3191898	753.182	0.207182	0.114614	1.80764	0.0706622	0.288203	FALSE
	Spy/CpxP family protein refolding chaperone	CDS	WP_012848734.1	ETAE_RS08840	NC_013508.1:2001435-2001950	552.284	-0.214907	0.119009	-1.8058	0.07095	0.288853	FALSE
ybeY	rRNA maturation RNase YbeY	CDS	WP_012849456.1	ETAE_RS12235	NC_013508.1:2768138-2768611	291.076	-0.311443	0.172516	-1.8053	0.0710276	0.288853	FALSE
	deacetylase	CDS	WP_012846957.1	ETAE_RS00330	NC_013508.1:68793-69764	2074.97	-0.194054	0.107572	-1.80395	0.0712386	0.289291	FALSE
nfsA	oxygen-insensitive NADPH nitroreductase	CDS	WP_012849070.1	ETAE_RS10410	NC_013508.1:2360027-2360749	104.404	-0.340851	0.189203	-1.80151	0.0716224	0.290428	FALSE
	DUF1190 family protein	CDS	WP_012847163.1	ETAE_RS01355	NC_013508.1:313844-314521	500.693	-0.248872	0.138366	-1.79865	0.0720734	0.291078	FALSE
	hypothetical protein	CDS	WP_012848165.1	ETAE_RS06170	NC_013508.1:1413453-1413740	27884.9	0.219696	0.12218	1.79814	0.0721553	0.291078	FALSE
	protein YgfX	CDS	WP_034167931.1	ETAE_RS13695	NC_013508.1:3091850-3092266	290.764	-0.323238	0.179822	-1.79755	0.0722488	0.291078	FALSE
mltD	murein transglycosylase D	CDS	WP_034165997.1	ETAE_RS13150	NC_013508.1:2963876-2965258	6667.97	0.185991	0.103517	1.79673	0.0723791	0.291078	FALSE
rcsF	Rcs stress response system protein RcsF	CDS	WP_012847421.1	ETAE_RS02650	NC_013508.1:596827-597249	72.0774	-0.396658	0.220788	-1.79656	0.0724058	0.291078	FALSE
pyrG	CTP synthase (glutamine hydrolyzing)	CDS	WP_012849539.1	ETAE_RS12615	NC_013508.1:2847175-2848812	1929.22	0.175158	0.0977268	1.79233	0.0730804	0.292577	FALSE
kbaZ	tagatose-bisphosphate aldolase subunit KbaZ	CDS	WP_012849364.1	ETAE_RS11735	NC_013508.1:2667479-2668759	245.951	0.253387	0.141491	1.79083	0.0733205	0.292577	FALSE
coaBC	bifunctional phosphopantothenoylcysteine decarboxylase/phosphopantothenate--cysteine ligase CoaBC	CDS	WP_014524147.1	ETAE_RS00275	NC_013508.1:59006-60223	396.855	-0.280136	0.156429	-1.79082	0.0733219	0.292577	FALSE
	YbdD/YjiX family protein	CDS	WP_012849337.1	ETAE_RS11610	NC_013508.1:2643646-2643843	120.44	0.337155	0.188319	1.79034	0.0733994	0.292577	FALSE
	NADH-quinone oxidoreductase subunit B	CDS	WP_012849213.1	ETAE_RS11020	NC_013508.1:2512521-2513195	1494.77	-0.200672	0.112299	-1.78694	0.0739478	0.29358	FALSE
	L-serine ammonia-lyase%2C iron-sulfur-dependent%2C subunit alpha	CDS	WP_012849580.1	ETAE_RS12805	NC_013508.1:2890242-2891525	105.547	0.344948	0.193054	1.78679	0.0739712	0.29358	FALSE
lgt	prolipoprotein diacylglyceryl transferase	CDS	WP_012847573.1	ETAE_RS03380	NC_013508.1:774711-775580	248.595	-0.348302	0.19521	-1.78424	0.0743842	0.294801	FALSE
	DciA family protein	CDS	WP_012847515.1	ETAE_RS03115	NC_013508.1:716523-717059	1587.39	0.188995	0.106066	1.78187	0.0747703	0.295913	FALSE
ubiA	4-hydroxybenzoate octaprenyltransferase	CDS	WP_172454885.1	ETAE_RS01055	NC_013508.1:243737-244633	996.714	0.187987	0.105585	1.78043	0.0750051	0.296424	FALSE
	thiosulfate reductase cytochrome B subunit	CDS	WP_012848681.1	ETAE_RS08625	NC_013508.1:1951688-1952455	150.451	0.345293	0.194017	1.77971	0.0751239	0.296475	FALSE
nusB	transcription antitermination factor NusB	CDS	WP_012847840.1	ETAE_RS04625	NC_013508.1:1067324-1067743	307.858	-0.254379	0.143152	-1.77698	0.0755712	0.297552	FALSE
	glycosyltransferase	CDS	WP_012848059.1	ETAE_RS05665	NC_013508.1:1302350-1303471	63.2952	-0.458881	0.258313	-1.77645	0.0756584	0.297552	FALSE
murQ	N-acetylmuramic acid 6-phosphate etherase	CDS	WP_041692579.1	ETAE_RS04360	NC_013508.1:1005472-1006380	81.0729	-0.419664	0.236283	-1.77611	0.0757154	0.297552	FALSE
	zinc ribbon domain-containing protein	CDS	WP_012849621.1	ETAE_RS12995	NC_013508.1:2935167-2935394	70.1903	-0.401993	0.226778	-1.77263	0.0762902	0.299391	FALSE
nikR	nickel-responsive transcriptional regulator NikR	CDS	WP_172454874.1	ETAE_RS01240	NC_013508.1:292756-293199	66.0494	-0.421933	0.238124	-1.7719	0.076411	0.299446	FALSE
	CidA/LrgA family protein	CDS	WP_012849970.1	ETAE_RS14675	NC_013508.1:3326553-3326978	44.3966	0.49589	0.280193	1.76982	0.0767575	0.300384	FALSE
prlC	oligopeptidase A	CDS	WP_012850161.1	ETAE_RS15710	NC_013508.1:3548324-3550366	171.316	-0.282986	0.160033	-1.7683	0.0770104	0.300534	FALSE
pepQ	Xaa-Pro dipeptidase	CDS	WP_012847039.1	ETAE_RS00745	NC_013508.1:164917-166248	985.591	-0.210215	0.119104	-1.76497	0.077569	0.302292	FALSE
ugd	UDP-glucose 6-dehydrogenase	CDS	WP_012848063.1	ETAE_RS05685	NC_013508.1:1306603-1307769	837.616	-0.218121	0.123827	-1.7615	0.0781537	0.304148	FALSE
sltY	murein transglycosylase	CDS	WP_172454878.1	ETAE_RS02610	NC_013508.1:588967-590886	429.404	-0.24059	0.136853	-1.75802	0.0787448	0.306024	FALSE
purH	bifunctional phosphoribosylaminoimidazolecarboxamide formyltransferase/IMP cyclohydrolase	CDS	WP_012847064.1	ETAE_RS00915	NC_013508.1:202543-204132	644.252	0.216721	0.123474	1.75519	0.0792263	0.307468	FALSE
torS	TMAO reductase system sensor histidine kinase/response regulator TorS	CDS	WP_012847179.1	ETAE_RS01430	NC_013508.1:331782-334574	153.511	0.28595	0.163255	1.75155	0.0798509	0.309036	FALSE
epd	erythrose-4-phosphate dehydrogenase	CDS	WP_012849780.1	ETAE_RS13815	NC_013508.1:3118507-3119532	2995.35	-0.164623	0.0941211	-1.74905	0.0802821	0.309849	FALSE
rph	ribonuclease PH	CDS	WP_012846943.1	ETAE_RS00255	NC_013508.1:56390-57106	111.958	-0.363747	0.208481	-1.74475	0.0810284	0.311589	FALSE
	ABC transporter ATP-binding protein	CDS	WP_012850046.1	ETAE_RS15145	NC_013508.1:3415615-3417543	531.594	0.203937	0.116909	1.74441	0.081088	0.311589	FALSE
torC	pentaheme c-type cytochrome TorC	CDS	WP_012847176.1	ETAE_RS01415	NC_013508.1:328676-329833	78.419	0.379376	0.217544	1.74391	0.0811756	0.311589	FALSE
	hypothetical protein	CDS	WP_012848397.1	ETAE_RS07275	NC_013508.1:1650547-1650843	904.331	0.219389	0.125881	1.74283	0.081364	0.311589	FALSE
mukF	chromosome partition protein MukF	CDS	WP_012848993.1	ETAE_RS10030	NC_013508.1:2271366-2272688	123.717	-0.338668	0.194379	-1.74231	0.0814542	0.311589	FALSE
	HAMP domain-containing histidine kinase	CDS		ETAE_RS03745	NC_013508.1:856977-858393	743.254	0.208108	0.119459	1.74208	0.0814938	0.311589	FALSE
	porin	CDS	WP_012847567.1	ETAE_RS03355	NC_013508.1:769436-770563	441.492	0.218082	0.125192	1.74198	0.0815112	0.311589	FALSE
tatD	3'-5' ssDNA/RNA exonuclease TatD	CDS	WP_012847033.1	ETAE_RS00715	NC_013508.1:159069-159851	654.291	-0.19664	0.113055	-1.73934	0.0819755	0.312906	FALSE
gltS	sodium/glutamate symporter	CDS	WP_012846909.1	ETAE_RS00125	NC_013508.1:26348-27562	410.015	-0.221031	0.127121	-1.73875	0.0820791	0.312906	FALSE
aroB	3-dehydroquinate synthase	CDS	WP_012850060.1	ETAE_RS15210	NC_013508.1:3430551-3431636	333.671	-0.240681	0.1385	-1.73777	0.0822505	0.313133	FALSE
	DUF2767 family protein	CDS	WP_015461414.1	ETAE_RS07485	NC_013508.1:1692986-1693180	248.503	-0.259222	0.149342	-1.73576	0.082607	0.314064	FALSE
narQ	nitrate/nitrite two-component system sensor histidine kinase NarQ	CDS	WP_012847976.1	ETAE_RS05255	NC_013508.1:1211460-1213160	1454.45	0.18224	0.105176	1.73271	0.0831465	0.315008	FALSE
iscU	Fe-S cluster assembly scaffold IscU	CDS	WP_012849638.1	ETAE_RS13085	NC_013508.1:2952401-2952787	1416.18	0.174734	0.100859	1.73245	0.0831927	0.315008	FALSE
smrA	DNA endonuclease SmrA	CDS	WP_012850342.1	ETAE_RS16630	NC_013508.1:3755225-3755800	35.1642	-0.55066	0.318078	-1.73121	0.0834139	0.315419	FALSE
ghoS	type V toxin-antitoxin system endoribonuclease antitoxin GhoS	CDS	WP_012848424.1	ETAE_RS07430	NC_013508.1:1681394-1681723	1286.72	0.207988	0.120215	1.73014	0.0836053	0.315717	FALSE
	PLP-dependent aspartate aminotransferase family protein	CDS	WP_012848766.1	ETAE_RS08990	NC_013508.1:2033941-2035083	449.575	0.222937	0.128955	1.72879	0.0838464	0.316201	FALSE
	3-deoxy-7-phosphoheptulonate synthase	CDS	WP_041692600.1	ETAE_RS13225	NC_013508.1:2980724-2981794	288.668	-0.254654	0.148001	-1.72062	0.0853202	0.320481	FALSE
lapB	lipopolysaccharide assembly protein LapB	CDS	WP_012848918.1	ETAE_RS09690	NC_013508.1:2196972-2198141	390.335	-0.236278	0.137391	-1.71974	0.0854794	0.320481	FALSE
trkH	Trk system potassium transporter TrkH	CDS	WP_012847041.1	ETAE_RS00755	NC_013508.1:166915-168366	421.742	-0.208657	0.121516	-1.71713	0.0859563	0.321349	FALSE
argC	N-acetyl-gamma-glutamyl-phosphate reductase	CDS	WP_012850276.1	ETAE_RS16280	NC_013508.1:3675687-3676709	485.631	-0.209451	0.122	-1.71681	0.0860142	0.321349	FALSE
	membrane protein	CDS	WP_012847796.1	ETAE_RS04420	NC_013508.1:1017395-1018090	109.675	0.34138	0.198967	1.71576	0.0862054	0.321635	FALSE
	class I ribonucleotide reductase maintenance protein YfaE	CDS	WP_012849170.1	ETAE_RS10810	NC_013508.1:2465029-2465334	101.359	-0.386588	0.22578	-1.71224	0.0868528	0.323607	FALSE
murC	UDP-N-acetylmuramate--L-alanine ligase	CDS	WP_015683232.1	ETAE_RS03085	NC_013508.1:709752-711215	439.831	0.206468	0.120671	1.711	0.0870806	0.323607	FALSE
znuB	zinc ABC transporter permease subunit ZnuB	CDS	WP_012848294.1	ETAE_RS06790	NC_013508.1:1552475-1553260	104.107	0.346728	0.202814	1.70959	0.0873424	0.32404	FALSE
	oxygen-insensitive NAD(P)H-dependent nitroreductase NfsB	CDS	WP_012847781.1	ETAE_RS04350	NC_013508.1:1004111-1004764	310.332	0.237525	0.138975	1.70912	0.0874285	0.32404	FALSE
aroQ	type II 3-dehydroquinate dehydratase	CDS	WP_012849955.1	ETAE_RS14605	NC_013508.1:3316299-3316748	509.383	0.198633	0.116381	1.70675	0.0878679	0.325239	FALSE
	DJ-1/PfpI family protein	CDS	WP_012849352.1	ETAE_RS11675	NC_013508.1:2654996-2655577	68.645	0.406736	0.238744	1.70365	0.0884466	0.326518	FALSE
glnB	nitrogen regulatory protein P-II	CDS	WP_005283058.1	ETAE_RS03765	NC_013508.1:862258-862596	37.4807	-0.525158	0.30861	-1.70169	0.0888133	0.327044	FALSE
srmB	ATP-dependent RNA helicase SrmB	CDS	WP_012849558.1	ETAE_RS12705	NC_013508.1:2869026-2870372	432.195	-0.215428	0.1266	-1.70164	0.0888225	0.327044	FALSE
	multidrug efflux RND transporter permease subunit	CDS	WP_012847874.1	ETAE_RS04780	NC_013508.1:1099309-1102461	3932.69	0.161383	0.0949569	1.69954	0.0892174	0.328067	FALSE
	AbrB family transcriptional regulator	CDS	WP_012847008.1	ETAE_RS00590	NC_013508.1:128894-129949	93.1279	-0.352665	0.207651	-1.69835	0.0894412	0.328459	FALSE
dinB	DNA polymerase IV	CDS	WP_012847655.1	ETAE_RS03805	NC_013508.1:871906-872964	307.458	0.277506	0.163491	1.69738	0.0896258	0.328706	FALSE
spoT	bifunctional GTP diphosphokinase/guanosine-3'%2C5'-bis pyrophosphate 3'-pyrophosphohydrolase	CDS	WP_012846912.1	ETAE_RS00140	NC_013508.1:30360-32453	1792.86	0.179797	0.106004	1.69614	0.0898594	0.329001	FALSE
	HlyC/CorC family transporter	CDS	WP_012849677.1	ETAE_RS13295	NC_013508.1:2996200-2997486	598.166	0.20721	0.122199	1.69567	0.0899484	0.329001	FALSE
ilvC	ketol-acid reductoisomerase	CDS	WP_012846975.1	ETAE_RS00410	NC_013508.1:91128-92606	144.048	-0.302805	0.178637	-1.69509	0.0900583	0.329001	FALSE
	C69 family dipeptidase	CDS	WP_012849191.1	ETAE_RS10910	NC_013508.1:2485946-2487412	260.425	-0.244311	0.144291	-1.69319	0.0904198	0.329891	FALSE
	cold shock domain-containing protein	CDS	WP_012848672.1	ETAE_RS08590	NC_013508.1:1943981-1944190	158.935	-0.284572	0.168393	-1.68993	0.0910411	0.331726	FALSE
torA	trimethylamine-N-oxide reductase TorA	CDS	WP_012849114.1	ETAE_RS10550	NC_013508.1:2400788-2403280	776.011	0.180059	0.106681	1.68782	0.0914454	0.332225	FALSE
yecC	L-cystine ABC transporter ATP-binding protein YecC	CDS	WP_012848957.1	ETAE_RS09875	NC_013508.1:2239751-2240527	563.233	0.257323	0.152501	1.68736	0.091535	0.332225	FALSE
arsC	arsenate reductase (glutaredoxin)	CDS	WP_012847955.1	ETAE_RS05155	NC_013508.1:1190325-1190678	47.0439	0.469422	0.2783	1.68675	0.0916523	0.332225	FALSE
	YfbU family protein	CDS	WP_012849224.1	ETAE_RS11075	NC_013508.1:2523871-2524365	755.042	-0.19616	0.116406	-1.68513	0.0919629	0.332243	FALSE
napA	nitrate reductase catalytic subunit NapA	CDS	WP_012847980.1	ETAE_RS05270	NC_013508.1:1214260-1216749	167.886	-0.270842	0.160802	-1.68431	0.0921209	0.332243	FALSE
aspA	aspartate ammonia-lyase	CDS	WP_012847188.1	ETAE_RS01465	NC_013508.1:340770-342206	1913.38	-0.173913	0.103275	-1.68399	0.0921845	0.332243	FALSE
	PTS mannose/fructose/sorbose transporter subunit IIC	CDS	WP_012848409.1	ETAE_RS07345	NC_013508.1:1664742-1665542	700.375	0.182237	0.10824	1.68365	0.0922501	0.332243	FALSE
	YfgM family protein	CDS	WP_012849625.1	ETAE_RS13015	NC_013508.1:2939430-2940050	233.702	-0.256997	0.152912	-1.68068	0.0928252	0.333671	FALSE
	ABC transporter permease subunit	CDS	WP_012849914.1	ETAE_RS14400	NC_013508.1:3265542-3267281	586.053	0.196157	0.116734	1.68037	0.092885	0.333671	FALSE
robA	MDR efflux pump AcrAB transcriptional activator RobA	CDS	WP_012847417.1	ETAE_RS02630	NC_013508.1:592645-593535	320.299	0.21893	0.130341	1.67967	0.0930223	0.333737	FALSE
mscM	miniconductance mechanosensitive channel MscM	CDS	WP_012847217.1	ETAE_RS01605	NC_013508.1:382750-386073	630.994	0.189278	0.112902	1.67648	0.0936438	0.335537	FALSE
ptsI	phosphoenolpyruvate-protein phosphotransferase PtsI	CDS	WP_012847995.1	ETAE_RS05345	NC_013508.1:1229123-1230850	5851.88	0.148801	0.0888739	1.6743	0.0940723	0.336213	FALSE
	PTS ascorbate transporter subunit IIC	CDS	WP_012849847.1	ETAE_RS14120	NC_013508.1:3192899-3194155	226.214	0.249161	0.149037	1.67181	0.0945613	0.33753	FALSE
hha	hemolysin expression modulator Hha	CDS	WP_012847872.1	ETAE_RS04770	NC_013508.1:1098349-1098552	146.057	-0.297308	0.177921	-1.67101	0.0947203	0.337667	FALSE
	HAMP domain-containing protein	CDS	WP_012848568.1	ETAE_RS08135	NC_013508.1:1835283-1838237	1719.09	0.16072	0.0962228	1.67029	0.0948616	0.337741	FALSE
	YceO family protein	CDS	WP_012848911.1	ETAE_RS17400	NC_013508.1:2192001-2192117	34.8952	-0.525568	0.315124	-1.66781	0.0953533	0.339061	FALSE
hrpA	ATP-dependent RNA helicase HrpA	CDS	WP_012848607.1	ETAE_RS08310	NC_013508.1:1875611-1879495	1047.16	0.185296	0.111152	1.66704	0.0955056	0.339172	FALSE
ygiD	4%2C5-DOPA dioxygenase extradiol	CDS	WP_012847346.1	ETAE_RS02270	NC_013508.1:521409-522194	146.785	-0.289099	0.173561	-1.66569	0.0957751	0.339644	FALSE
pyrE	orotate phosphoribosyltransferase	CDS	WP_012846944.1	ETAE_RS00260	NC_013508.1:57189-57830	144.778	-0.297883	0.178957	-1.66455	0.0960023	0.339644	FALSE
hscA	Fe-S protein assembly chaperone HscA	CDS	WP_012849636.1	ETAE_RS13070	NC_013508.1:2949522-2951372	145.7	-0.287722	0.173302	-1.66023	0.0968676	0.341606	FALSE
pepD	beta-Ala-His dipeptidase	CDS	WP_012847659.1	ETAE_RS03825	NC_013508.1:876431-877891	1158.14	0.177554	0.106954	1.6601	0.0968948	0.341606	FALSE
nuoI	NADH-quinone oxidoreductase subunit NuoI	CDS	WP_005288223.1	ETAE_RS10990	NC_013508.1:2504449-2504991	157.033	-0.282798	0.170386	-1.65974	0.096966	0.341606	FALSE
crr	PTS glucose transporter subunit IIA	CDS	WP_012847994.1	ETAE_RS05340	NC_013508.1:1228565-1229074	2486.13	0.156385	0.0942448	1.65935	0.0970444	0.341606	FALSE
	nitrate/sulfonate/bicarbonate ABC transporter ATP-binding protein	CDS	WP_012849915.1	ETAE_RS14405	NC_013508.1:3267310-3268629	224.632	0.237735	0.143327	1.65869	0.0971782	0.341648	FALSE
rbsK	ribokinase	CDS	WP_012848815.1	ETAE_RS09215	NC_013508.1:2089554-2090474	231.665	0.275309	0.166053	1.65796	0.0973258	0.341711	FALSE
mrdB	peptidoglycan glycosyltransferase MrdB	CDS	WP_012849472.1	ETAE_RS12315	NC_013508.1:2784473-2785585	296.38	0.222408	0.134192	1.65739	0.0974401	0.341711	FALSE
baeR	two-component system response regulator BaeR	CDS	WP_172454868.1	ETAE_RS05035	NC_013508.1:1159406-1160110	244.238	0.239398	0.144627	1.65528	0.0978672	0.342011	FALSE
	riboflavin synthase	CDS	WP_012848416.1	ETAE_RS07390	NC_013508.1:1673539-1674174	77.9286	-0.35772	0.216111	-1.65526	0.0978719	0.342011	FALSE
yqaB	fructose-1-phosphate/6-phosphogluconate phosphatase	CDS	WP_012849681.1	ETAE_RS13315	NC_013508.1:3000290-3000856	458.259	-0.201065	0.121486	-1.65505	0.0979146	0.342011	FALSE
yhdP	AsmA2 domain-containing protein YhdP	CDS	WP_012849944.1	ETAE_RS14550	NC_013508.1:3301331-3305119	630.919	0.195132	0.117936	1.65456	0.0980138	0.342011	FALSE
tldD	metalloprotease TldD	CDS	WP_012849942.1	ETAE_RS14540	NC_013508.1:3299039-3300484	159.242	-0.267247	0.161733	-1.65239	0.0984549	0.3426	FALSE
fliF	flagellar M-ring protein FliF	CDS	WP_012848975.1	ETAE_RS09940	NC_013508.1:2251620-2253338	87.0827	0.332046	0.201006	1.65193	0.0985495	0.3426	FALSE
neuB	N-acetylneuraminate synthase	CDS	WP_015461234.1	ETAE_RS17190	NC_013508.1:1310610-1311650	49.4336	-0.479106	0.290318	-1.65028	0.0988857	0.342854	FALSE
pspF	phage shock protein operon transcriptional activator	CDS	WP_012848705.1	ETAE_RS08720	NC_013508.1:1974105-1975130	218.682	0.265763	0.161043	1.65026	0.0988903	0.342854	FALSE
	glycosyltransferase family 2 protein	CDS	WP_012846952.1	ETAE_RS00305	NC_013508.1:63135-63911	349.634	0.227827	0.138142	1.64923	0.099101	0.342854	FALSE
bioD	dethiobiotin synthase	CDS	WP_012848556.1	ETAE_RS08080	NC_013508.1:1822572-1823237	152.924	-0.274651	0.166539	-1.64917	0.099112	0.342854	FALSE
rsmS	pleiotropic regulatory protein RsmS	CDS	WP_012847879.1	ETAE_RS17145	NC_013508.1:1108521-1108685	161.054	-0.291518	0.177387	-1.6434	0.100299	0.346106	FALSE
	C69 family dipeptidase	CDS	WP_012848570.1	ETAE_RS08145	NC_013508.1:1838999-1840486	792.388	0.174976	0.106542	1.64231	0.100526	0.346461	FALSE
	DTW domain-containing protein	CDS	WP_015460915.1	ETAE_RS02710	NC_013508.1:612187-612876	118.035	0.320816	0.195665	1.63962	0.101085	0.34796	FALSE
	methyltransferase domain-containing protein	CDS	WP_012849649.1	ETAE_RS13140	NC_013508.1:2962297-2963019	140.906	-0.281114	0.171678	-1.63745	0.101537	0.348353	FALSE
argH	argininosuccinate lyase	CDS	WP_012850273.1	ETAE_RS16265	NC_013508.1:3672174-3673556	1535.09	0.185919	0.113553	1.63728	0.101572	0.348353	FALSE
	porin	CDS	WP_012850264.1	ETAE_RS16220	NC_013508.1:3663294-3664427	308.096	-0.22071	0.134894	-1.63617	0.101804	0.348621	FALSE
yccA	FtsH protease modulator YccA	CDS	WP_012848141.1	ETAE_RS06070	NC_013508.1:1391388-1392050	1708.65	0.188897	0.115506	1.63539	0.101967	0.348621	FALSE
	peptide ABC transporter substrate-binding protein	CDS	WP_012848695.1	ETAE_RS08670	NC_013508.1:1964594-1966210	422.922	-0.203104	0.124213	-1.63512	0.102023	0.348621	FALSE
yccX	acylphosphatase	CDS	WP_034168138.1	ETAE_RS06060	NC_013508.1:1390628-1390906	280.172	-0.229356	0.140324	-1.63448	0.102159	0.34866	FALSE
pabC	aminodeoxychorismate lyase	CDS	WP_012848931.1	ETAE_RS09750	NC_013508.1:2211600-2212412	38.19	-0.481974	0.295263	-1.63235	0.102605	0.349755	FALSE
rraA	ribonuclease E activity regulator RraA	CDS	WP_015462512.1	ETAE_RS16035	NC_013508.1:3627979-3628464	491.321	-0.208581	0.127948	-1.6302	0.103059	0.350877	FALSE
rfaH	transcription/translation regulatory transformer protein RfaH	CDS	WP_012847035.1	ETAE_RS00725	NC_013508.1:160961-161452	220.583	-0.245144	0.150532	-1.62852	0.103415	0.35166	FALSE
flhA	flagellar biosynthesis protein FlhA	CDS	WP_012848079.1	ETAE_RS05780	NC_013508.1:1328657-1330738	45.2909	0.450275	0.2768	1.62671	0.103798	0.352225	FALSE
	YiiQ family protein	CDS	WP_012850242.1	ETAE_RS16080	NC_013508.1:3636626-3637255	90.037	-0.33894	0.208755	-1.62363	0.104456	0.353912	FALSE
ptsP	phosphoenolpyruvate--protein phosphotransferase	CDS	WP_034167940.1	ETAE_RS13455	NC_013508.1:3031515-3033761	504.343	-0.194986	0.120188	-1.62234	0.10473	0.354413	FALSE
	bestrophin	CDS	WP_034168123.1	ETAE_RS01400	NC_013508.1:324446-325363	44.1104	0.454938	0.281037	1.61878	0.105494	0.356568	FALSE
	virulence factor BrkB family protein	CDS	WP_012850284.1	ETAE_RS16320	NC_013508.1:3685408-3686286	182.635	-0.272361	0.168415	-1.6172	0.105834	0.357287	FALSE
	Bax inhibitor-1/YccA family protein	CDS	WP_012849172.1	ETAE_RS10820	NC_013508.1:2467794-2468504	1695.86	-0.169647	0.104978	-1.61602	0.10609	0.357719	FALSE
	DHH family phosphoesterase	CDS	WP_012849153.1	ETAE_RS10730	NC_013508.1:2441159-2442049	140.154	0.287929	0.178298	1.61487	0.106338	0.357827	FALSE
	intracellular growth attenuator family protein	CDS	WP_226064260.1	ETAE_RS15255	NC_013508.1:3439691-3441772	852.733	0.173722	0.107588	1.61469	0.106378	0.357827	FALSE
	fumarylacetoacetate hydrolase family protein	CDS	WP_012848215.1	ETAE_RS06410	NC_013508.1:1465042-1465884	737.702	0.198912	0.123251	1.61388	0.106554	0.357992	FALSE
caiC	crotonobetaine/carnitine-CoA ligase	CDS	WP_012849485.1	ETAE_RS12375	NC_013508.1:2794697-2796262	372.105	-0.206493	0.128086	-1.61214	0.106931	0.358022	FALSE
	helix-turn-helix domain-containing protein	CDS	WP_012847262.1	ETAE_RS01845	NC_013508.1:431332-431616	215.028	-0.277479	0.17214	-1.61193	0.106976	0.358022	FALSE
	aspartate aminotransferase family protein	CDS	WP_012850047.1	ETAE_RS15150	NC_013508.1:3417550-3418764	251.724	-0.226686	0.140677	-1.61139	0.107094	0.358022	FALSE
	4'-phosphopantetheinyl transferase superfamily protein	CDS	WP_012850340.1	ETAE_RS16620	NC_013508.1:3753546-3754283	858.309	0.181128	0.112456	1.61066	0.107255	0.358022	FALSE
	flagellar hook-length control protein FliK	CDS	WP_012848980.1	ETAE_RS09965	NC_013508.1:2256895-2258151	57.6399	0.391161	0.242886	1.61047	0.107295	0.358022	FALSE
recC	exodeoxyribonuclease V subunit gamma	CDS	WP_012847579.1	ETAE_RS03410	NC_013508.1:778409-781795	603.988	0.186592	0.115873	1.61031	0.10733	0.358022	FALSE
	diguanylate cyclase	CDS	WP_041692494.1	ETAE_RS04480	NC_013508.1:1029279-1032308	169.821	0.276197	0.171775	1.6079	0.107857	0.359354	FALSE
mnmG	tRNA uridine-5-carboxymethylaminomethyl(34) synthesis enzyme MnmG	CDS	WP_012850318.1	ETAE_RS16505	NC_013508.1:3728595-3730484	439.598	-0.201749	0.125588	-1.60644	0.108178	0.359973	FALSE
fruB	fused PTS fructose transporter subunit IIA/HPr protein	CDS	WP_012849133.1	ETAE_RS10635	NC_013508.1:2422028-2423164	64.9557	-0.400832	0.249603	-1.60588	0.1083	0.359973	FALSE
	AraC family transcriptional regulator	CDS	WP_012849098.1	ETAE_RS10480	NC_013508.1:2384994-2385794	2920.76	0.225948	0.141093	1.60141	0.109286	0.361673	FALSE
	rhodanese-like domain-containing protein	CDS	WP_015462555.1	ETAE_RS16140	NC_013508.1:3646778-3647209	386.688	-0.204855	0.12795	-1.60106	0.109363	0.361673	FALSE
	TIGR00153 family protein	CDS	WP_012847336.1	ETAE_RS02225	NC_013508.1:510114-510794	243.256	0.22391	0.139897	1.60053	0.10948	0.361673	FALSE
	DUF1820 family protein	CDS	WP_012850130.1	ETAE_RS15565	NC_013508.1:3512642-3512959	238.308	-0.238825	0.149351	-1.59909	0.109801	0.361673	FALSE
clpX	ATP-dependent protease ATP-binding subunit ClpX	CDS	WP_012847856.1	ETAE_RS04705	NC_013508.1:1083441-1084712	1737.65	-0.160575	0.100473	-1.5982	0.11	0.361673	FALSE
	hypothetical protein	CDS	WP_012849340.1	ETAE_RS11625	NC_013508.1:2645149-2645388	1021.42	-0.207683	0.129975	-1.59787	0.110072	0.361673	FALSE
	LPD5 domain-containing protein	CDS		ETAE_RS18275	NC_013508.1:1736460-1741205	8832.2	0.21572	0.135028	1.59759	0.110134	0.361673	FALSE
asd	aspartate-semialdehyde dehydrogenase	CDS	WP_012850141.1	ETAE_RS15620	NC_013508.1:3523627-3524730	681.64	0.18141	0.113556	1.59754	0.110146	0.361673	FALSE
sspB	ClpXP protease specificity-enhancing factor	CDS	WP_012847389.1	ETAE_RS02495	NC_013508.1:559238-559729	339.026	-0.272578	0.17066	-1.5972	0.110221	0.361673	FALSE
	AzlD domain-containing protein	CDS	WP_012849578.1	ETAE_RS12795	NC_013508.1:2889122-2889448	58.6653	0.409026	0.256097	1.59715	0.110232	0.361673	FALSE
radC	DNA repair protein RadC	CDS	WP_012846948.1	ETAE_RS00280	NC_013508.1:60413-61099	1538.37	0.184574	0.115613	1.59648	0.110381	0.36174	FALSE
kdsC	3-deoxy-manno-octulosonate-8-phosphatase KdsC	CDS	WP_012847373.1	ETAE_RS02410	NC_013508.1:544746-545312	136.954	0.279807	0.175344	1.59576	0.110542	0.361844	FALSE
	DedA family protein	CDS	WP_012848208.1	ETAE_RS06375	NC_013508.1:1459102-1459662	45.0194	-0.452215	0.283499	-1.59512	0.110685	0.36189	FALSE
blc	outer membrane lipoprotein Blc	CDS	WP_012847658.1	ETAE_RS03820	NC_013508.1:875809-876342	1054.2	0.17693	0.11115	1.59181	0.111428	0.363894	FALSE
rnd	ribonuclease D	CDS	WP_012848313.1	ETAE_RS06885	NC_013508.1:1573611-1574726	1695.9	0.167374	0.105234	1.59049	0.111725	0.364439	FALSE
nudK	GDP-mannose pyrophosphatase NudK	CDS	WP_012847985.1	ETAE_RS05295	NC_013508.1:1219577-1220167	78.641	-0.351245	0.221162	-1.58818	0.112245	0.36571	FALSE
hycA	formate hydrogenlyase regulator HycA	CDS	WP_012849732.1	ETAE_RS13590	NC_013508.1:3062694-3063164	118.338	-0.290637	0.18319	-1.58653	0.112619	0.36634	FALSE
rpiA	ribose-5-phosphate isomerase RpiA	CDS	WP_012849772.1	ETAE_RS13780	NC_013508.1:3111398-3112057	1360.48	-0.184474	0.116357	-1.58542	0.112872	0.366474	FALSE
	DEAD/DEAH box helicase	CDS	WP_012849145.1	ETAE_RS10685	NC_013508.1:2432346-2434106	174.258	0.252321	0.159412	1.58283	0.113461	0.367535	FALSE
ybfE	LexA regulated protein	CDS	WP_015462092.1	ETAE_RS12110	NC_013508.1:2743230-2743508	79.2713	-0.351286	0.222271	-1.58044	0.114006	0.368411	FALSE
narH	nitrate reductase subunit beta	CDS	WP_012847128.1	ETAE_RS01200	NC_013508.1:275081-276601	726.679	0.18277	0.115661	1.58022	0.114057	0.368411	FALSE
csdA	cysteine desulfurase CsdA	CDS	WP_012847587.1	ETAE_RS03470	NC_013508.1:796170-797378	83.6915	0.331684	0.209984	1.57956	0.114207	0.368411	FALSE
zapA	cell division protein ZapA	CDS	WP_005282128.1	ETAE_RS13765	NC_013508.1:3108562-3108891	25245.4	0.214301	0.135746	1.57869	0.114407	0.368411	FALSE
galU	UTP--glucose-1-phosphate uridylyltransferase GalU	CDS	WP_012848356.1	ETAE_RS07095	NC_013508.1:1613914-1614825	1015.5	-0.182647	0.115714	-1.57844	0.114465	0.368411	FALSE
	hypothetical protein	CDS	WP_012847782.1	ETAE_RS04355	NC_013508.1:1004938-1005426	255.848	0.224469	0.142269	1.57777	0.114618	0.368411	FALSE
sppA	signal peptide peptidase SppA	CDS	WP_012848341.1	ETAE_RS07025	NC_013508.1:1601136-1602989	373.946	0.20815	0.131939	1.57762	0.114652	0.368411	FALSE
	DUF1161 domain-containing protein	CDS	WP_012848564.1	ETAE_RS08115	NC_013508.1:1832509-1832781	269.618	0.251115	0.159255	1.57681	0.11484	0.368593	FALSE
glpQ	glycerophosphodiester phosphodiesterase	CDS	WP_012849929.1	ETAE_RS14475	NC_013508.1:3284853-3285932	67.6734	0.358798	0.22803	1.57346	0.115611	0.370644	FALSE
	GrxA family glutaredoxin	CDS	WP_012849071.1	ETAE_RS10415	NC_013508.1:2361034-2361306	663.831	0.192244	0.122493	1.56942	0.116549	0.373224	FALSE
	RidA family protein	CDS	WP_012848308.1	ETAE_RS06860	NC_013508.1:1567551-1567895	782.369	0.180668	0.115223	1.56799	0.116884	0.373869	FALSE
putP	sodium/proline symporter PutP	CDS	WP_071818518.1	ETAE_RS07835	NC_013508.1:1767686-1769200	660.307	0.177631	0.113371	1.56681	0.117158	0.373978	FALSE
deoD	purine-nucleoside phosphorylase	CDS	WP_012847361.1	ETAE_RS02350	NC_013508.1:536770-537495	342.844	-0.209203	0.133577	-1.56616	0.117311	0.373978	FALSE
pth	aminoacyl-tRNA hydrolase	CDS	WP_012848253.1	ETAE_RS06585	NC_013508.1:1510079-1510669	128.678	-0.281792	0.179929	-1.56613	0.117318	0.373978	FALSE
	hypothetical protein	CDS	WP_109729014.1	ETAE_RS05915	NC_013508.1:1358076-1358375	65.6371	0.361432	0.231107	1.56391	0.117838	0.374182	FALSE
prfC	peptide chain release factor 3	CDS	WP_012847351.1	ETAE_RS02305	NC_013508.1:525125-526714	326.649	-0.219838	0.140599	-1.56358	0.117917	0.374182	FALSE
	DUF1028 domain-containing protein	CDS	WP_071818553.1	ETAE_RS17295	NC_013508.1:1695682-1696896	218.483	0.280656	0.179588	1.56278	0.118105	0.374357	FALSE
ung	uracil-DNA glycosylase	CDS	WP_012849561.1	ETAE_RS12715	NC_013508.1:2871268-2871963	224.099	-0.228126	0.146032	-1.56217	0.118249	0.374388	FALSE
	Lrp/AsnC family transcriptional regulator	CDS	WP_012847865.1	ETAE_RS04745	NC_013508.1:1094026-1094487	340.578	-0.222242	0.142349	-1.56125	0.118464	0.374506	FALSE
	4Fe-4S dicluster domain-containing protein	CDS	WP_012848491.1	ETAE_RS07780	NC_013508.1:1747600-1748364	60.1406	0.370699	0.237494	1.56087	0.118553	0.374506	FALSE
leuS	leucine--tRNA ligase	CDS	WP_012849465.1	ETAE_RS12280	NC_013508.1:2776570-2779152	1093.04	0.164027	0.105142	1.56005	0.118748	0.374697	FALSE
rsxD	electron transport complex subunit RsxD	CDS	WP_012848539.1	ETAE_RS08000	NC_013508.1:1802610-1803647	75.5666	0.372534	0.238931	1.55917	0.118957	0.37471	FALSE
wzxE	lipid III flippase WzxE	CDS	WP_012846989.1	ETAE_RS00485	NC_013508.1:108868-110118	231.351	-0.239131	0.153773	-1.55509	0.119926	0.37674	FALSE
tig	trigger factor	CDS	WP_012847854.1	ETAE_RS04695	NC_013508.1:1081110-1082411	1368.93	-0.153885	0.0989581	-1.55506	0.119933	0.37674	FALSE
	YgiW/YdeI family stress tolerance OB fold protein	CDS	WP_015460839.1	ETAE_RS02145	NC_013508.1:493384-493785	6619.67	0.161567	0.103996	1.55359	0.120283	0.376844	FALSE
mreB	rod shape-determining protein MreB	CDS	WP_005289819.1	ETAE_RS14575	NC_013508.1:3308971-3310014	829.816	0.168954	0.108755	1.55353	0.120297	0.376844	FALSE
	GIY-YIG nuclease family protein	CDS	WP_015460823.1	ETAE_RS17040	NC_013508.1:466607-466987	172.087	-0.674453	0.434228	-1.55322	0.12037	0.376844	FALSE
syd	SecY-interacting protein	CDS	WP_012847594.1	ETAE_RS03505	NC_013508.1:803810-804364	118.867	-0.307976	0.198405	-1.55226	0.120601	0.376934	FALSE
	cytochrome b/b6 domain-containing protein	CDS	WP_015683317.1	ETAE_RS06205	NC_013508.1:1416833-1417432	1176.27	0.169411	0.109158	1.55198	0.120667	0.376934	FALSE
	DUF1198 domain-containing protein	CDS	WP_012849588.1	ETAE_RS12840	NC_013508.1:2899008-2899493	396.159	0.196157	0.126608	1.54933	0.121304	0.3785	FALSE
	anion permease	CDS	WP_012848394.1	ETAE_RS07260	NC_013508.1:1648658-1649776	231.388	0.248654	0.160659	1.54771	0.121693	0.378674	FALSE
mepM	murein DD-endopeptidase MepM	CDS	WP_012848297.1	ETAE_RS06805	NC_013508.1:1555129-1556448	611.429	0.189215	0.122275	1.54746	0.121752	0.378674	FALSE
melR	transcriptional regulator MelR	CDS	WP_012848755.1	ETAE_RS08935	NC_013508.1:2022712-2023653	84.5628	0.33178	0.21441	1.54741	0.121765	0.378674	FALSE
satP	acetate uptake transporter	CDS	WP_012847065.1	ETAE_RS00940	NC_013508.1:209979-210542	3975.72	0.148043	0.0957789	1.54567	0.122184	0.379137	FALSE
ftsA	cell division protein FtsA	CDS	WP_012847512.1	ETAE_RS03100	NC_013508.1:713004-714260	495.448	-0.191752	0.12415	-1.54452	0.122463	0.37928	FALSE
creA	protein CreA	CDS	WP_012847418.1	ETAE_RS02635	NC_013508.1:593730-594218	1914.27	0.17087	0.110742	1.54295	0.122842	0.379915	FALSE
	adenylosuccinate synthase	CDS	WP_012847234.1	ETAE_RS01700	NC_013508.1:403538-404836	2148.53	-0.156942	0.101931	-1.5397	0.123634	0.381944	FALSE
	U32 family peptidase	CDS	WP_012847289.1	ETAE_RS01995	NC_013508.1:462555-463550	249.006	-0.223401	0.145282	-1.53771	0.124119	0.38295	FALSE
	FtsX-like permease family protein	CDS	WP_012849529.1	ETAE_RS12565	NC_013508.1:2837253-2839655	106.796	-0.298283	0.194038	-1.53725	0.124233	0.38295	FALSE
	threonine/serine exporter ThrE family protein	CDS	WP_012847466.1	ETAE_RS02875	NC_013508.1:654200-654970	192.058	0.232709	0.151567	1.53536	0.124696	0.383953	FALSE
	diguanylate cyclase	CDS	WP_012848742.1	ETAE_RS08875	NC_013508.1:2007663-2008829	175.799	-0.240443	0.15701	-1.53139	0.125673	0.386154	FALSE
glpK	glycerol kinase GlpK	CDS	WP_012850236.1	ETAE_RS16050	NC_013508.1:3630375-3631883	210.373	-0.254748	0.166417	-1.53078	0.125824	0.386154	FALSE
	MATE family efflux transporter	CDS	WP_012848415.1	ETAE_RS07385	NC_013508.1:1671905-1673278	481.148	0.203256	0.132884	1.52957	0.126123	0.386648	FALSE
hisC	histidinol-phosphate transaminase	CDS	WP_012849107.1	ETAE_RS10515	NC_013508.1:2394453-2395529	232.436	-0.278138	0.181977	-1.52842	0.126409	0.386681	FALSE
apaH	bis(5'-nucleosyl)-tetraphosphatase (symmetrical) ApaH	CDS	WP_012847469.1	ETAE_RS02890	NC_013508.1:656294-657133	110.168	0.288748	0.18892	1.52841	0.12641	0.386681	FALSE
	NAD(P)H-binding protein	CDS	WP_012847294.1	ETAE_RS02020	NC_013508.1:467636-468310	577.52	0.213754	0.139991	1.52691	0.126783	0.386978	FALSE
rsmH	16S rRNA (cytosine(1402)-N(4))-methyltransferase RsmH	CDS	WP_012847500.1	ETAE_RS03040	NC_013508.1:699055-699996	403.067	-0.209891	0.137518	-1.52628	0.12694	0.387036	FALSE
	efflux RND transporter periplasmic adaptor subunit	CDS	WP_012847875.1	ETAE_RS04785	NC_013508.1:1102505-1103689	1828.68	0.157933	0.10365	1.52372	0.12758	0.388563	FALSE
	flavodoxin	CDS	WP_012847597.1	ETAE_RS03520	NC_013508.1:806230-806682	109.219	-0.29448	0.193379	-1.52281	0.127806	0.388829	FALSE
	hypothetical protein	CDS	WP_041692475.1	ETAE_RS00640	NC_013508.1:141330-142406	1451.3	0.155555	0.102242	1.52144	0.128149	0.389452	FALSE
	LysR family transcriptional regulator	CDS	WP_012849322.1	ETAE_RS11545	NC_013508.1:2625231-2626157	267.945	0.239754	0.157654	1.52075	0.128321	0.389552	FALSE
gntR	gluconate operon transcriptional repressor GntR	CDS	WP_015460691.1	ETAE_RS00630	NC_013508.1:137664-138662	297.828	0.217671	0.143616	1.51564	0.129609	0.393037	FALSE
	N-acetylmuramoyl-L-alanine amidase	CDS	WP_012849867.1	ETAE_RS14160	NC_013508.1:3212109-3212879	510.976	0.180867	0.119446	1.51421	0.129972	0.393709	FALSE
kdsB	3-deoxy-manno-octulosonate cytidylyltransferase	CDS	WP_012849000.1	ETAE_RS10065	NC_013508.1:2279051-2279812	157.312	-0.265743	0.175718	-1.51233	0.130451	0.394733	FALSE
	AMP nucleosidase	CDS	WP_012848714.1	ETAE_RS08760	NC_013508.1:1983376-1984836	835.398	0.196802	0.130214	1.51137	0.130693	0.39504	FALSE
	MFS transporter	CDS	WP_012847445.1	ETAE_RS02780	NC_013508.1:628891-630201	571.423	-0.186043	0.123144	-1.51078	0.130845	0.395074	FALSE
ndk	nucleoside-diphosphate kinase	CDS	WP_012849631.1	ETAE_RS13045	NC_013508.1:2945879-2946310	186.078	-0.244731	0.162113	-1.50963	0.131137	0.395529	FALSE
	TIM barrel protein	CDS	WP_012849318.1	ETAE_RS11530	NC_013508.1:2621627-2622598	164.196	0.265046	0.175992	1.50601	0.132064	0.397586	FALSE
	DUF413 domain-containing protein	CDS	WP_012850258.1	ETAE_RS16160	NC_013508.1:3651525-3651863	232.289	-0.243685	0.161824	-1.50586	0.132103	0.397586	FALSE
edd	phosphogluconate dehydratase	CDS	WP_012848304.1	ETAE_RS06840	NC_013508.1:1563610-1565430	157.56	-0.254219	0.168963	-1.50458	0.132432	0.39815	FALSE
	DUF6363 domain-containing protein	CDS	WP_012847352.1	ETAE_RS02310	NC_013508.1:526939-527940	791.97	0.181548	0.120746	1.50356	0.132695	0.398513	FALSE
gcvH	glycine cleavage system protein GcvH	CDS	WP_015462282.1	ETAE_RS13735	NC_013508.1:3101955-3102341	54.6091	-0.450166	0.299766	-1.50172	0.133168	0.398902	FALSE
tyrR	transcriptional regulator TyrR	CDS	WP_012848697.1	ETAE_RS08680	NC_013508.1:1966981-1968567	1195.15	-0.156607	0.104313	-1.50132	0.133274	0.398902	FALSE
	FAD:protein FMN transferase	CDS	WP_012847650.1	ETAE_RS03785	NC_013508.1:865230-866276	165.698	0.262105	0.174734	1.50003	0.133607	0.398902	FALSE
	hypothetical protein	CDS	WP_012848213.1	ETAE_RS06400	NC_013508.1:1463827-1464150	100.986	0.295969	0.197454	1.49892	0.133893	0.398902	FALSE
rsgA	small ribosomal subunit biogenesis GTPase RsgA	CDS	WP_034168767.1	ETAE_RS01615	NC_013508.1:387154-388197	1105.06	0.156579	0.104473	1.49875	0.133939	0.398902	FALSE
ubiF	2-octaprenyl-3-methyl-6-methoxy-1%2C4-benzoquinol hydroxylase	CDS	WP_012849451.1	ETAE_RS12215	NC_013508.1:2762339-2763514	49.1607	-0.40567	0.270704	-1.49857	0.133984	0.398902	FALSE
	lipoprotein	CDS	WP_015461344.1	ETAE_RS06690	NC_013508.1:1531673-1532236	380.659	0.188712	0.125941	1.49842	0.134024	0.398902	FALSE
ppsA	phosphoenolpyruvate synthase	CDS	WP_012848629.1	ETAE_RS08400	NC_013508.1:1900791-1903166	3026.97	-0.151984	0.10146	-1.49796	0.134144	0.398902	FALSE
	formate--tetrahydrofolate ligase	CDS	WP_012848544.1	ETAE_RS08025	NC_013508.1:1807771-1809501	256.81	0.239006	0.159597	1.49756	0.134248	0.398902	FALSE
ydeP	acid resistance putative oxidoreductase YdeP	CDS	WP_012849171.1	ETAE_RS10815	NC_013508.1:2465367-2467646	4102.01	0.149678	0.100031	1.49631	0.134574	0.399249	FALSE
rcsC	two-component system sensor histidine kinase RcsC	CDS	WP_012849165.1	ETAE_RS10785	NC_013508.1:2454483-2457353	605.147	0.180729	0.120836	1.49566	0.134743	0.399249	FALSE
	argininosuccinate synthase	CDS	WP_012850274.1	ETAE_RS16270	NC_013508.1:3673628-3674845	102.151	-0.296741	0.198427	-1.49547	0.134793	0.399249	FALSE
	membrane protein	CDS	WP_012848822.1	ETAE_RS09245	NC_013508.1:2096972-2098279	368.924	0.196503	0.131599	1.4932	0.135386	0.400583	FALSE
	septum site-determining protein	CDS	WP_012848426.1	ETAE_RS07440	NC_013508.1:1682894-1684177	224.875	-0.228977	0.153418	-1.4925	0.135567	0.400695	FALSE
folA	type 3 dihydrofolate reductase	CDS	WP_012847468.1	ETAE_RS02885	NC_013508.1:655563-656045	70.3832	-0.355061	0.238028	-1.49168	0.135783	0.400889	FALSE
	GMP reductase	CDS	WP_012847522.1	ETAE_RS03150	NC_013508.1:722856-723902	218.275	-0.219457	0.147172	-1.49116	0.135919	0.400889	FALSE
	sulfatase	CDS	WP_034167933.1	ETAE_RS13610	NC_013508.1:3068824-3070389	153.25	0.262226	0.175956	1.49029	0.136148	0.40101	FALSE
	inner membrane protein YpjD	CDS	WP_012849676.1	ETAE_RS13290	NC_013508.1:2995335-2996123	1023.42	0.182132	0.122243	1.48992	0.136246	0.40101	FALSE
	sugar phosphatase	CDS	WP_012849223.1	ETAE_RS11070	NC_013508.1:2523190-2523840	310.997	-0.22593	0.151824	-1.4881	0.136723	0.401992	FALSE
	DeoR family transcriptional regulator	CDS	WP_012848816.1	ETAE_RS09220	NC_013508.1:2090821-2091624	185.609	-0.229146	0.154176	-1.48626	0.137211	0.403002	FALSE
	ATP-dependent endonuclease	CDS	WP_012849042.1	ETAE_RS10275	NC_013508.1:2330750-2332420	360.79	-0.190106	0.128289	-1.48186	0.138378	0.405215	FALSE
pstS	phosphate ABC transporter substrate-binding protein PstS	CDS	WP_012850331.1	ETAE_RS16575	NC_013508.1:3743729-3744769	591.273	-0.176918	0.119439	-1.48124	0.138543	0.405215	FALSE
	methyl-accepting chemotaxis protein	CDS	WP_012849122.1	ETAE_RS10585	NC_013508.1:2410390-2411973	89.7833	-0.312051	0.211084	-1.47832	0.139322	0.406838	FALSE
gpsA	NAD(P)H-dependent glycerol-3-phosphate dehydrogenase	CDS	WP_012850251.1	ETAE_RS16125	NC_013508.1:3644971-3645987	568.418	-0.186935	0.126472	-1.47808	0.139388	0.406838	FALSE
thrS	threonine--tRNA ligase	CDS	WP_012848653.1	ETAE_RS08525	NC_013508.1:1926128-1928056	2501.82	-0.181447	0.122854	-1.47693	0.139694	0.407308	FALSE
cheW	chemotaxis protein CheW	CDS	WP_012848197.1	ETAE_RS06330	NC_013508.1:1449553-1450047	37.7482	0.437481	0.296339	1.47629	0.139867	0.407388	FALSE
nusA	transcription termination factor NusA	CDS	WP_012847278.1	ETAE_RS01940	NC_013508.1:446772-448259	333.571	-0.211971	0.143661	-1.4755	0.140079	0.407582	FALSE
tssA	type VI secretion system protein TssA	CDS	WP_012849268.1	ETAE_RS11290	NC_013508.1:2567727-2568794	42.4159	-0.431832	0.292838	-1.47465	0.140308	0.407786	FALSE
cbiG	cobalt-precorrin 5A hydrolase	CDS	WP_012848834.1	ETAE_RS09305	NC_013508.1:2107718-2108779	57.5211	0.354533	0.240499	1.47415	0.14044	0.407786	FALSE
yidC	membrane protein insertase YidC	CDS	WP_012850344.1	ETAE_RS16640	NC_013508.1:3757307-3758932	671.841	0.18218	0.123794	1.47163	0.14112	0.408931	FALSE
argE	acetylornithine deacetylase	CDS	WP_012850277.1	ETAE_RS16285	NC_013508.1:3676913-3678064	155.493	-0.243529	0.165485	-1.47161	0.141126	0.408931	FALSE
uvrY	UvrY/SirA/GacA family response regulator transcription factor	CDS	WP_012848880.1	ETAE_RS09510	NC_013508.1:2159274-2159930	474.702	-0.208646	0.141895	-1.47042	0.141447	0.409437	FALSE
ftsB	cell division protein FtsB	CDS	WP_012849703.1	ETAE_RS13450	NC_013508.1:3031088-3031432	239.604	-0.238403	0.162228	-1.46956	0.141682	0.409693	FALSE
slyA	transcriptional regulator SlyA	CDS	WP_015461460.1	ETAE_RS07935	NC_013508.1:1791902-1792333	771.378	-0.17275	0.117626	-1.46865	0.141929	0.409984	FALSE
	multifunctional CCA addition/repair protein	CDS	WP_012847333.1	ETAE_RS02210	NC_013508.1:506633-507877	1236.54	-0.148461	0.101147	-1.46777	0.142167	0.41025	FALSE
	rhodanese-like domain-containing protein	CDS	WP_012849228.1	ETAE_RS11100	NC_013508.1:2529125-2529703	171.989	-0.243675	0.166229	-1.4659	0.142676	0.411294	FALSE
glsB	glutaminase B	CDS	WP_012847146.1	ETAE_RS01270	NC_013508.1:297236-298162	198.315	-0.221924	0.151643	-1.46346	0.14334	0.412785	FALSE
hisH	imidazole glycerol phosphate synthase subunit HisH	CDS	WP_012849109.1	ETAE_RS10525	NC_013508.1:2396609-2397214	64.7612	0.354533	0.242501	1.46199	0.143745	0.413231	FALSE
	RNA-binding transcriptional accessory protein	CDS	WP_012850080.1	ETAE_RS15315	NC_013508.1:3453058-3455400	550.8	0.174665	0.119491	1.46174	0.143813	0.413231	FALSE
murB	UDP-N-acetylmuramate dehydrogenase	CDS	WP_012847045.1	ETAE_RS00790	NC_013508.1:175993-177030	108.641	-0.279447	0.191316	-1.46066	0.14411	0.413231	FALSE
	YccF domain-containing protein	CDS	WP_012848131.1	ETAE_RS06025	NC_013508.1:1384219-1384665	385.755	-0.251589	0.17234	-1.45984	0.144333	0.413231	FALSE
dcuC	C4-dicarboxylate transporter DcuC	CDS	WP_012847657.1	ETAE_RS03815	NC_013508.1:874314-875675	318.274	0.194732	0.133397	1.45979	0.144348	0.413231	FALSE
msrB	peptide-methionine (R)-S-oxide reductase MsrB	CDS	WP_015683333.1	ETAE_RS07005	NC_013508.1:1598514-1598924	841.53	0.207643	0.142253	1.45967	0.14438	0.413231	FALSE
dnaQ	DNA polymerase III subunit epsilon	CDS	WP_012849647.1	ETAE_RS13130	NC_013508.1:2961015-2961746	342.88	-0.22438	0.153952	-1.45747	0.144988	0.414547	FALSE
	EscC/YscC/HrcC family type III secretion system outer membrane ring protein	CDS	WP_012847729.1	ETAE_RS04120	NC_013508.1:945144-946628	108.231	-0.292142	0.200694	-1.45566	0.145486	0.415102	FALSE
	YjaG family protein	CDS	WP_012847060.1	ETAE_RS00895	NC_013508.1:199419-200009	182.789	-0.240282	0.165143	-1.455	0.14567	0.415102	FALSE
citF	citrate lyase subunit alpha	CDS	WP_012847102.1	ETAE_RS01090	NC_013508.1:252654-254174	49.1892	0.387683	0.266477	1.45485	0.145711	0.415102	FALSE
	sigma-54-dependent Fis family transcriptional regulator	CDS	WP_012849921.1	ETAE_RS14435	NC_013508.1:3274913-3276361	216.736	0.214824	0.147684	1.45462	0.145775	0.415102	FALSE
flgN	flagellar export chaperone FlgN	CDS	WP_012848081.1	ETAE_RS05790	NC_013508.1:1331248-1331670	86.6603	0.294422	0.202541	1.45365	0.146045	0.415355	FALSE
cof	HMP-PP phosphatase	CDS	WP_012847864.1	ETAE_RS04740	NC_013508.1:1093053-1093871	1086.17	0.186585	0.128393	1.45323	0.14616	0.415355	FALSE
fucK	L-fuculokinase	CDS	WP_012847166.1	ETAE_RS01370	NC_013508.1:315899-317362	93.0946	0.289211	0.19949	1.44975	0.147127	0.417654	FALSE
rlmM	23S rRNA (cytidine(2498)-2'-O)-methyltransferase RlmM	CDS	WP_034168545.1	ETAE_RS03485	NC_013508.1:799254-800378	93.5773	-0.286492	0.197683	-1.44925	0.147267	0.417654	FALSE
agp	bifunctional glucose-1-phosphatase/inositol phosphatase	CDS	WP_015683358.1	ETAE_RS08275	NC_013508.1:1867831-1869069	186.963	-0.231615	0.160037	-1.44726	0.147825	0.41825	FALSE
	Slp family lipoprotein	CDS	WP_012848575.1	ETAE_RS08170	NC_013508.1:1843504-1844085	5400.04	0.193723	0.133864	1.44715	0.147854	0.41825	FALSE
	pyrimidine (deoxy)nucleoside triphosphate diphosphatase	CDS	WP_012848348.1	ETAE_RS07055	NC_013508.1:1608388-1608816	101.905	0.29326	0.202754	1.44638	0.14807	0.41825	FALSE
elyC	envelope biogenesis factor ElyC	CDS	WP_012848995.1	ETAE_RS10040	NC_013508.1:2273657-2274454	248.679	0.206334	0.142657	1.44637	0.148074	0.41825	FALSE
	HIT family protein	CDS	WP_015462484.1	ETAE_RS15715	NC_013508.1:3550509-3550982	389.945	-0.178745	0.12386	-1.44312	0.148988	0.420309	FALSE
	GtrA family protein	CDS	WP_012848780.1	ETAE_RS09045	NC_013508.1:2051414-2051767	1915.01	0.186088	0.128985	1.44271	0.149103	0.420309	FALSE
	Bcr/CflA family multidrug efflux MFS transporter	CDS	WP_012848512.1	ETAE_RS07880	NC_013508.1:1779790-1781004	83.5044	0.303395	0.210469	1.44152	0.149438	0.420443	FALSE
	MgtC/SapB family protein	CDS	WP_012848616.1	ETAE_RS08350	NC_013508.1:1885417-1886070	285.411	0.193777	0.134445	1.44131	0.149498	0.420443	FALSE
arnB	UDP-4-amino-4-deoxy-L-arabinose aminotransferase	CDS	WP_012848149.1	ETAE_RS06110	NC_013508.1:1400800-1401945	3595.49	0.131755	0.0914369	1.44094	0.149601	0.420443	FALSE
	sigma-54 dependent transcriptional regulator	CDS	WP_012848174.1	ETAE_RS06220	NC_013508.1:1421175-1422410	97.5167	0.289704	0.201239	1.4396	0.149981	0.42109	FALSE
proY	proline-specific permease ProY	CDS	WP_012847816.1	ETAE_RS04505	NC_013508.1:1038958-1040355	61.7073	0.353458	0.245929	1.43723	0.150652	0.422549	FALSE
	DUF2623 domain-containing protein	CDS	WP_012847805.1	ETAE_RS04460	NC_013508.1:1024983-1025270	54.6994	0.388341	0.270855	1.43376	0.15164	0.424896	FALSE
hyaE	hydrogenase-1 operon protein HyaE	CDS	WP_034168712.1	ETAE_RS13990	NC_013508.1:3160279-3160677	551.562	-0.176254	0.123073	-1.43211	0.152113	0.425431	FALSE
	BamA/TamA family outer membrane protein	CDS	WP_012847019.1	ETAE_RS00645	NC_013508.1:142406-143539	350.96	-0.186786	0.130434	-1.43203	0.152135	0.425431	FALSE
	septation protein A	CDS	WP_012848377.1	ETAE_RS07175	NC_013508.1:1632310-1632852	487.04	0.177193	0.123802	1.43126	0.152356	0.425457	FALSE
dpaL	diaminopropionate ammonia-lyase	CDS	WP_012849987.1	ETAE_RS14755	NC_013508.1:3350113-3351312	212.182	-0.21499	0.150273	-1.43066	0.152528	0.425457	FALSE
	Nramp family divalent metal transporter	CDS	WP_015461196.1	ETAE_RS05450	NC_013508.1:1243278-1244516	412.624	0.18631	0.130272	1.43016	0.15267	0.425457	FALSE
	citrate synthase	CDS	WP_012849416.1	ETAE_RS12010	NC_013508.1:2720522-2721805	2468.25	-0.141919	0.0993072	-1.42909	0.152977	0.425457	FALSE
nrdB	ribonucleotide-diphosphate reductase subunit beta	CDS	WP_012849169.1	ETAE_RS10805	NC_013508.1:2463899-2465029	821.471	-0.160789	0.112545	-1.42867	0.1531	0.425457	FALSE
rfaQ	putative lipopolysaccharide heptosyltransferase III	CDS	WP_012846956.1	ETAE_RS00325	NC_013508.1:67584-68660	511.967	0.170239	0.119191	1.42829	0.153207	0.425457	FALSE
	FAD-binding oxidoreductase	CDS	WP_012848624.1	ETAE_RS08390	NC_013508.1:1895772-1898861	369.685	-0.194797	0.136517	-1.42691	0.153606	0.426143	FALSE
	DNA polymerase III subunit psi	CDS	WP_012847348.1	ETAE_RS02295	NC_013508.1:524113-524523	638.112	0.18698	0.131115	1.42608	0.153845	0.426382	FALSE
pyrH	UMP kinase	CDS	WP_012847608.1	ETAE_RS03570	NC_013508.1:816147-816872	466.828	0.16695	0.11715	1.4251	0.154129	0.426545	FALSE
mltG	endolytic transglycosylase MltG	CDS	WP_012848930.1	ETAE_RS09745	NC_013508.1:2210559-2211581	186.709	-0.234097	0.164299	-1.42482	0.154208	0.426545	FALSE
plsY	glycerol-3-phosphate 1-O-acyltransferase PlsY	CDS	WP_012847330.1	ETAE_RS02195	NC_013508.1:504525-505187	911.735	0.152497	0.107505	1.41851	0.156042	0.431192	FALSE
tsaE	tRNA (adenosine(37)-N6)-threonylcarbamoyltransferase complex ATPase subunit type 1 TsaE	CDS	WP_012847224.1	ETAE_RS01650	NC_013508.1:392355-392819	263.444	-0.19687	0.139025	-1.41608	0.156753	0.432731	FALSE
truA	tRNA pseudouridine(38-40) synthase TruA	CDS	WP_015461939.1	ETAE_RS11175	NC_013508.1:2541922-2542734	146.341	-0.273755	0.19351	-1.41468	0.157162	0.433433	FALSE
	hypothetical protein	CDS	WP_041692518.1	ETAE_RS08240	NC_013508.1:1861094-1861495	79.1946	-0.307281	0.217303	-1.41407	0.157342	0.433433	FALSE
	TRAP transporter large permease subunit	CDS	WP_012849797.1	ETAE_RS13880	NC_013508.1:3137456-3138757	236.54	-0.198735	0.140588	-1.4136	0.157479	0.433433	FALSE
ispB	octaprenyl diphosphate synthase	CDS	WP_012847263.1	ETAE_RS01850	NC_013508.1:431813-432784	2613.89	0.140047	0.0992213	1.41146	0.15811	0.433433	FALSE
	sulfatase-like hydrolase/transferase	CDS	WP_015683463.1	ETAE_RS13825	NC_013508.1:3122262-3123884	90.7872	-0.300435	0.212866	-1.41138	0.158132	0.433433	FALSE
fsa	fructose-6-phosphate aldolase	CDS	WP_012847325.1	ETAE_RS02160	NC_013508.1:497324-497986	563.675	-0.170119	0.120546	-1.41124	0.158173	0.433433	FALSE
	inorganic triphosphatase	CDS	WP_109913374.1	ETAE_RS02230	NC_013508.1:510945-512249	133.512	0.244846	0.173503	1.41119	0.158189	0.433433	FALSE
	5'-nucleotidase%2C lipoprotein e(P4) family	CDS	WP_012850262.1	ETAE_RS16210	NC_013508.1:3661493-3662305	279.98	-0.219144	0.155351	-1.41064	0.158351	0.433433	FALSE
	aspartate/tyrosine/aromatic aminotransferase	CDS	WP_012848097.1	ETAE_RS05870	NC_013508.1:1345393-1346586	384.88	-0.186172	0.131992	-1.41048	0.158399	0.433433	FALSE
nagZ	beta-N-acetylhexosaminidase	CDS	WP_012848725.1	ETAE_RS08810	NC_013508.1:1995975-1996997	294.535	-0.190885	0.135559	-1.40814	0.159091	0.434585	FALSE
	ABC transporter permease	CDS	WP_012848515.1	ETAE_RS07895	NC_013508.1:1782649-1784271	46.3112	0.371516	0.263987	1.40733	0.159331	0.434708	FALSE
	DUF412 domain-containing protein	CDS	WP_012849225.1	ETAE_RS11080	NC_013508.1:2524580-2525035	372.404	0.183702	0.130693	1.4056	0.159843	0.434901	FALSE
glgC	glucose-1-phosphate adenylyltransferase	CDS	WP_012850103.1	ETAE_RS15430	NC_013508.1:3481236-3482552	153.561	0.237138	0.168752	1.40525	0.159948	0.434901	FALSE
	Dyp-type peroxidase	CDS	WP_012847993.1	ETAE_RS05335	NC_013508.1:1227554-1228453	254.358	-0.211601	0.150599	-1.40506	0.160003	0.434901	FALSE
cysE	serine O-acetyltransferase	CDS	WP_012850250.1	ETAE_RS16120	NC_013508.1:3643860-3644681	1452.03	0.153281	0.109121	1.40469	0.160114	0.434901	FALSE
	anaerobic C4-dicarboxylate transporter	CDS	WP_012849668.1	ETAE_RS13250	NC_013508.1:2988491-2989834	1682.04	-0.139816	0.0995777	-1.40409	0.160293	0.434901	FALSE
rsuA	16S rRNA pseudouridine(516) synthase RsuA	CDS	WP_012849143.1	ETAE_RS10675	NC_013508.1:2431148-2431855	104.735	-0.276061	0.196631	-1.40395	0.160333	0.434901	FALSE
arnA	bifunctional UDP-4-amino-4-deoxy-L-arabinose formyltransferase/UDP-glucuronic acid oxidase ArnA	CDS	WP_012848151.1	ETAE_RS06120	NC_013508.1:1402941-1404920	766.717	-0.159526	0.113719	-1.40281	0.160674	0.435406	FALSE
	amino acid permease	CDS	WP_012848285.1	ETAE_RS06745	NC_013508.1:1543840-1545207	929.165	0.155709	0.111071	1.40189	0.160949	0.435729	FALSE
	sodium:solute symporter	CDS	WP_012847795.1	ETAE_RS04415	NC_013508.1:1015556-1017037	83.2278	0.295316	0.210753	1.40125	0.161141	0.435826	FALSE
yebS	membrane integrity lipid transport subunit YebS	CDS	WP_012848495.1	ETAE_RS07800	NC_013508.1:1755110-1756354	229.175	0.209001	0.14945	1.39847	0.161973	0.437453	FALSE
	SIS domain-containing protein	CDS	WP_012849363.1	ETAE_RS11730	NC_013508.1:2666269-2667465	61.2241	-0.327741	0.234402	-1.3982	0.162054	0.437453	FALSE
	hypothetical protein	CDS		ETAE_RS18250	NC_013508.1:615687-615829	6949.67	0.145568	0.104162	1.39751	0.16226	0.437587	FALSE
ptrA	pitrilysin	CDS	WP_041692572.1	ETAE_RS03415	NC_013508.1:781876-784758	505.715	0.167723	0.120135	1.39612	0.16268	0.438296	FALSE
	type VI secretion system tube protein Hcp	CDS	WP_012849260.1	ETAE_RS11250	NC_013508.1:2557455-2557946	48.3759	-0.375508	0.269452	-1.3936	0.163439	0.438825	FALSE
	YccJ family protein	CDS	WP_012848328.1	ETAE_RS06955	NC_013508.1:1586060-1586275	701.383	-0.184322	0.132286	-1.39337	0.163509	0.438825	FALSE
pgtP	phosphoglycerate transporter PgtP	CDS	WP_012848177.1	ETAE_RS06235	NC_013508.1:1426046-1427440	103.931	-0.295626	0.212198	-1.39316	0.163572	0.438825	FALSE
	transcriptional regulator	CDS	WP_012850239.1	ETAE_RS16065	NC_013508.1:3634618-3635238	617.29	0.158661	0.113918	1.39277	0.163689	0.438825	FALSE
dcuC	C4-dicarboxylate transporter DcuC	CDS	WP_012849802.1	ETAE_RS13905	NC_013508.1:3142863-3144119	89.2294	0.283251	0.20342	1.39244	0.163789	0.438825	FALSE
	DUF72 domain-containing protein	CDS	WP_012848287.1	ETAE_RS06755	NC_013508.1:1545783-1546604	238.126	-0.197588	0.141928	-1.39217	0.163871	0.438825	FALSE
hspQ	heat shock protein HspQ	CDS	WP_012848137.1	ETAE_RS06050	NC_013508.1:1388828-1389148	563.067	-0.191959	0.137949	-1.39152	0.164067	0.438825	FALSE
nuoL	NADH-quinone oxidoreductase subunit L	CDS	WP_012849205.1	ETAE_RS10975	NC_013508.1:2501726-2503570	509.683	-0.168031	0.120809	-1.39088	0.164263	0.438825	FALSE
nagB	glucosamine-6-phosphate deaminase	CDS	WP_012849444.1	ETAE_RS12150	NC_013508.1:2754430-2755230	252.657	0.228087	0.163997	1.3908	0.164285	0.438825	FALSE
	AraC family transcriptional regulator	CDS	WP_012849664.1	ETAE_RS13235	NC_013508.1:2983286-2984188	406.28	-0.180288	0.129727	-1.38974	0.164607	0.439265	FALSE
	YdcF family protein	CDS	WP_012849387.1	ETAE_RS11835	NC_013508.1:2687597-2688373	44.4425	-0.381651	0.27495	-1.38807	0.165115	0.439936	FALSE
solA	N-methyl-L-tryptophan oxidase	CDS	WP_012848909.1	ETAE_RS09650	NC_013508.1:2189866-2190993	2392.37	0.143793	0.103606	1.38788	0.165172	0.439936	FALSE
	GntR family transcriptional regulator	CDS	WP_012849125.1	ETAE_RS10595	NC_013508.1:2413874-2414626	936.001	-0.184735	0.133361	-1.38522	0.165985	0.441447	FALSE
	alpha-glucosidase/alpha-galactosidase	CDS	WP_012848754.1	ETAE_RS08930	NC_013508.1:2021114-2022466	63.5645	-0.320135	0.231288	-1.38414	0.166315	0.441447	FALSE
rarD	EamA family transporter RarD	CDS	WP_012847009.1	ETAE_RS00595	NC_013508.1:129938-130828	136.166	-0.245608	0.177447	-1.38412	0.166322	0.441447	FALSE
apaG	Co2+/Mg2+ efflux protein ApaG	CDS	WP_012847470.1	ETAE_RS02895	NC_013508.1:657138-657515	228.137	0.256162	0.185093	1.38396	0.16637	0.441447	FALSE
fhuB	Fe(3+)-hydroxamate ABC transporter permease FhuB	CDS	WP_012847487.1	ETAE_RS02980	NC_013508.1:681207-683201	34.8912	0.437565	0.316968	1.38047	0.167442	0.443872	FALSE
	class II glutamine amidotransferase	CDS	WP_012847648.1	ETAE_RS03775	NC_013508.1:863462-864229	96.4201	-0.288287	0.209167	-1.37826	0.168123	0.445255	FALSE
	hypothetical protein	CDS	WP_012849504.1	ETAE_RS12455	NC_013508.1:2814108-2814554	124.397	-0.245676	0.178355	-1.37746	0.168371	0.445493	FALSE
priB	primosomal replication protein N	CDS	WP_014524173.1	ETAE_RS17035	NC_013508.1:411611-411928	230.629	0.27653	0.200883	1.37658	0.168643	0.445791	FALSE
	glycerol dehydrogenase	CDS	WP_012847764.1	ETAE_RS04275	NC_013508.1:981162-982262	245.716	-0.226079	0.164373	-1.3754	0.169006	0.445948	FALSE
	fructosamine kinase family protein	CDS	WP_012848423.1	ETAE_RS07425	NC_013508.1:1680435-1681307	3503.75	0.13623	0.0990861	1.37487	0.169173	0.445948	FALSE
	transglycosylase SLT domain-containing protein	CDS	WP_012847749.1	ETAE_RS04220	NC_013508.1:961264-961914	175.056	-0.230295	0.167507	-1.37484	0.16918	0.445948	FALSE
lpcA	D-sedoheptulose 7-phosphate isomerase	CDS	WP_012847647.1	ETAE_RS03770	NC_013508.1:862836-863417	203.169	-0.218271	0.158866	-1.37393	0.169463	0.446273	FALSE
msbA	lipid A ABC transporter ATP-binding protein/permease MsbA	CDS	WP_012849004.1	ETAE_RS10085	NC_013508.1:2282219-2283973	528.115	-0.176456	0.1286	-1.37213	0.170023	0.447328	FALSE
sapA	peptide ABC transporter substrate-binding protein SapA	CDS	WP_041692520.1	ETAE_RS08725	NC_013508.1:1975515-1977194	230.726	0.20009	0.145981	1.37066	0.17048	0.447682	FALSE
	DedA family protein	CDS	WP_012848914.1	ETAE_RS09670	NC_013508.1:2194669-2195331	421.07	0.177272	0.12938	1.37016	0.170637	0.447682	FALSE
trxC	thioredoxin TrxC	CDS	WP_012847430.1	ETAE_RS02715	NC_013508.1:612975-613406	186.305	0.22419	0.16384	1.36835	0.171203	0.448746	FALSE
	NADH-quinone oxidoreductase subunit A	CDS	WP_015461917.1	ETAE_RS11025	NC_013508.1:2513259-2513699	1468.27	-0.150385	0.109963	-1.36759	0.171439	0.448946	FALSE
nlpI	lipoprotein NlpI	CDS	WP_012847283.1	ETAE_RS01970	NC_013508.1:455363-456247	11852.3	-0.130126	0.0952357	-1.36636	0.171826	0.449538	FALSE
speA	biosynthetic arginine decarboxylase	CDS	WP_226064258.1	ETAE_RS13835	NC_013508.1:3125100-3127016	358.676	-0.181444	0.132916	-1.3651	0.172221	0.450152	FALSE
ompW	outer membrane protein OmpW	CDS	WP_015461387.1	ETAE_RS07195	NC_013508.1:1636805-1637443	4382.67	-0.167253	0.122695	-1.36316	0.172831	0.451325	FALSE
pyrC	dihydroorotase	CDS	WP_012848944.1	ETAE_RS09820	NC_013508.1:2227234-2228280	2680.9	0.13672	0.100371	1.36215	0.173152	0.451743	FALSE
pspE	thiosulfate sulfurtransferase PspE	CDS	WP_012847639.1	ETAE_RS03725	NC_013508.1:849832-850170	234.722	0.205316	0.15079	1.3616	0.173323	0.45177	FALSE
	YjjW family glycine radical enzyme activase	CDS	WP_012847355.1	ETAE_RS02325	NC_013508.1:530310-531173	80.2802	-0.295233	0.216917	-1.36104	0.1735	0.451809	FALSE
	dimethyl sulfoxide reductase anchor subunit	CDS	WP_012849024.1	ETAE_RS10185	NC_013508.1:2306335-2307195	113.42	-0.265891	0.195572	-1.35955	0.173971	0.452615	FALSE
	DsrE family protein	CDS	WP_012847877.1	ETAE_RS04795	NC_013508.1:1104551-1104904	219.985	-0.246154	0.181268	-1.35796	0.174476	0.453432	FALSE
yigB	5-amino-6-(5-phospho-D-ribitylamino)uracil phosphatase YigB	CDS	WP_012847005.1	ETAE_RS00575	NC_013508.1:124577-125293	68.4281	0.302918	0.223182	1.35727	0.174695	0.453432	FALSE
	PLP-dependent aminotransferase family protein	CDS	WP_012848912.1	ETAE_RS09660	NC_013508.1:2192250-2193707	372.107	-0.189979	0.140032	-1.35668	0.174882	0.453432	FALSE
menF	isochorismate synthase MenF	CDS	WP_012849189.1	ETAE_RS10900	NC_013508.1:2483679-2485007	209.409	-0.210904	0.155473	-1.35653	0.174932	0.453432	FALSE
acpS	holo-ACP synthase	CDS	WP_012849545.1	ETAE_RS12640	NC_013508.1:2856572-2856952	152.577	-0.242826	0.179314	-1.35419	0.175675	0.454517	FALSE
slyD	peptidylprolyl isomerase	CDS	WP_012850042.1	ETAE_RS15125	NC_013508.1:3412123-3412785	340.876	-0.203928	0.150677	-1.35341	0.175925	0.454744	FALSE
pgk	phosphoglycerate kinase	CDS	WP_012849779.1	ETAE_RS13810	NC_013508.1:3117286-3118449	2369.16	-0.12927	0.095577	-1.35252	0.176209	0.455058	FALSE
nrfB	cytochrome c nitrite reductase pentaheme subunit	CDS	WP_012849619.1	ETAE_RS12985	NC_013508.1:2932639-2933226	36.5934	0.408017	0.302545	1.34861	0.177461	0.457117	FALSE
ftsN	cell division protein FtsN	CDS	WP_071818545.1	ETAE_RS16015	NC_013508.1:3623833-3624798	608.995	-0.160872	0.119321	-1.34823	0.177584	0.457117	FALSE
	aldo/keto reductase	CDS	WP_012849480.1	ETAE_RS12355	NC_013508.1:2791367-2792284	251.317	0.198223	0.147034	1.34815	0.177612	0.457117	FALSE
pflA	pyruvate formate lyase 1-activating protein	CDS	WP_012849015.1	ETAE_RS10140	NC_013508.1:2299461-2300201	433.48	-0.167289	0.124147	-1.34751	0.177817	0.457117	FALSE
	hypothetical protein	CDS	WP_012848357.1	ETAE_RS18115	NC_013508.1:1614928-1615077	42.8078	0.374174	0.277786	1.34698	0.177985	0.457117	FALSE
	TRIC cation channel family protein	CDS	WP_012849600.1	ETAE_RS12895	NC_013508.1:2912585-2913196	98.0428	-0.2677	0.198925	-1.34573	0.178389	0.457734	FALSE
pdxH	pyridoxamine 5'-phosphate oxidase	CDS	WP_015461462.1	ETAE_RS07955	NC_013508.1:1794960-1795613	1481.36	-0.137093	0.102008	-1.34394	0.178968	0.458799	FALSE
mog	molybdopterin adenylyltransferase	CDS	WP_012847444.1	ETAE_RS02775	NC_013508.1:628182-628769	97.7979	-0.273817	0.204055	-1.34188	0.179635	0.459877	FALSE
thrA	bifunctional aspartate kinase/homoserine dehydrogenase I	CDS	WP_012847436.1	ETAE_RS02735	NC_013508.1:617310-619772	291.881	0.197415	0.147172	1.34139	0.179793	0.459877	FALSE
	GMC family oxidoreductase N-terminal domain-containing protein	CDS	WP_015683403.1	ETAE_RS09925	NC_013508.1:2248930-2250237	220.77	-0.20056	0.149547	-1.34112	0.17988	0.459877	FALSE
	sodium:alanine symporter family protein	CDS	WP_034167930.1	ETAE_RS13725	NC_013508.1:3097077-3098489	1635.17	-0.131714	0.0982935	-1.34	0.180245	0.460388	FALSE
	EAL domain-containing protein	CDS	WP_045474424.1	ETAE_RS07360	NC_013508.1:1668753-1670378	428.849	0.165368	0.123564	1.33832	0.180792	0.461367	FALSE
plsX	phosphate acyltransferase PlsX	CDS	WP_015461777.1	ETAE_RS09780	NC_013508.1:2216882-2217916	938.803	-0.140471	0.105181	-1.33551	0.181709	0.462904	FALSE
	beta-N-acetylhexosaminidase	CDS	WP_034168656.1	ETAE_RS12125	NC_013508.1:2745158-2747824	235.223	0.193082	0.144581	1.33546	0.181725	0.462904	FALSE
arcA	two-component system response regulator ArcA	CDS	WP_012847432.1	ETAE_RS02725	NC_013508.1:614868-615584	6370.88	0.128384	0.0962614	1.3337	0.182302	0.463874	FALSE
	sigma-54-dependent Fis family transcriptional regulator	CDS	WP_015462399.1	ETAE_RS14765	NC_013508.1:3353120-3354904	843.096	0.143416	0.107587	1.33303	0.182523	0.463874	FALSE
metA	homoserine O-succinyltransferase	CDS	WP_012850000.1	ETAE_RS14810	NC_013508.1:3364791-3365720	123.206	0.248165	0.186246	1.33246	0.18271	0.463874	FALSE
nifJ	pyruvate:ferredoxin (flavodoxin) oxidoreductase	CDS	WP_012849330.1	ETAE_RS11580	NC_013508.1:2634628-2638209	1477.94	0.136034	0.10211	1.33224	0.182782	0.463874	FALSE
	hypothetical protein	CDS	WP_012847304.1	ETAE_RS02060	NC_013508.1:473856-474320	781.484	0.148805	0.111761	1.33146	0.183038	0.463874	FALSE
	purine permease	CDS	WP_012848998.1	ETAE_RS10055	NC_013508.1:2276215-2277621	238.288	0.189108	0.14205	1.33127	0.183099	0.463874	FALSE
hypB	hydrogenase nickel incorporation protein HypB	CDS	WP_012849728.1	ETAE_RS13570	NC_013508.1:3059076-3060200	224.491	-0.198841	0.149503	-1.33001	0.183515	0.464112	FALSE
	aquaporin family protein	CDS	WP_012850235.1	ETAE_RS16045	NC_013508.1:3629457-3630299	153.985	-0.223993	0.168418	-1.32998	0.183525	0.464112	FALSE
tcdA	tRNA cyclic N6-threonylcarbamoyladenosine(37) synthase TcdA	CDS	WP_012847585.1	ETAE_RS03460	NC_013508.1:794933-795748	538.601	0.163032	0.122954	1.32596	0.184853	0.466509	FALSE
dtpA	dipeptide/tripeptide permease DtpA	CDS	WP_012848534.1	ETAE_RS07975	NC_013508.1:1798577-1800049	588.048	-0.158346	0.119421	-1.32595	0.184858	0.466509	FALSE
mutY	A/G-specific adenine glycosylase	CDS	WP_012847143.1	ETAE_RS01255	NC_013508.1:294617-295705	114.543	-0.253651	0.191348	-1.3256	0.184972	0.466509	FALSE
caiC	crotonobetaine/carnitine-CoA ligase	CDS	WP_012849488.1	ETAE_RS12385	NC_013508.1:2797837-2799399	64.1591	0.313845	0.23687	1.32497	0.185182	0.466618	FALSE
	inhibitor of vertebrate lysozyme family protein	CDS	WP_012847925.1	ETAE_RS05010	NC_013508.1:1153756-1154211	1139.15	0.146633	0.110937	1.32177	0.186245	0.468875	FALSE
	zinc ribbon domain-containing protein	CDS	WP_015461350.1	ETAE_RS17270	NC_013508.1:1546775-1547041	282.902	0.179239	0.13569	1.32094	0.186521	0.469148	FALSE
	substrate-binding domain-containing protein	CDS	WP_226064139.1	ETAE_RS14065	NC_013508.1:3180088-3181086	200.921	-0.20004	0.151608	-1.31946	0.187017	0.469914	FALSE
tkt	transketolase	CDS	WP_012849781.1	ETAE_RS13820	NC_013508.1:3119857-3121851	1741.06	0.145216	0.110093	1.31903	0.18716	0.469914	FALSE
	methyltransferase domain-containing protein	CDS	WP_012849670.1	ETAE_RS13260	NC_013508.1:2990941-2991489	38.1081	0.382323	0.290124	1.31779	0.187573	0.470412	FALSE
lipA	lipoyl synthase	CDS	WP_015462113.1	ETAE_RS12340	NC_013508.1:2789264-2790229	348.816	-0.187686	0.142522	-1.31689	0.187875	0.470412	FALSE
	antibiotic biosynthesis monooxygenase	CDS	WP_012848943.1	ETAE_RS09815	NC_013508.1:2226592-2226882	360.581	-0.179625	0.136448	-1.31643	0.188029	0.470412	FALSE
	glycosyltransferase	CDS	WP_012848055.1	ETAE_RS16910	NC_013508.1:1298101-1299072	349.709	0.170486	0.129506	1.31643	0.18803	0.470412	FALSE
	iron-siderophore ABC transporter substrate-binding protein	CDS	WP_012847486.1	ETAE_RS02975	NC_013508.1:680287-681210	65.2256	0.327302	0.248826	1.31539	0.188379	0.470864	FALSE
rodZ	cytoskeleton protein RodZ	CDS	WP_071818535.1	ETAE_RS13030	NC_013508.1:2942595-2943629	748.555	0.146153	0.111392	1.31206	0.189498	0.472817	FALSE
lpxH	UDP-2%2C3-diacylglucosamine diphosphatase	CDS	WP_015462160.1	ETAE_RS12545	NC_013508.1:2833307-2834086	112.927	0.253684	0.193442	1.31142	0.189715	0.472937	FALSE
nagA	N-acetylglucosamine-6-phosphate deacetylase	CDS	WP_012849445.1	ETAE_RS12155	NC_013508.1:2755254-2756408	332.464	0.180717	0.137892	1.31057	0.190002	0.473232	FALSE
cysQ	3'(2')%2C5'-bisphosphate nucleotidase CysQ	CDS	WP_012847248.1	ETAE_RS01780	NC_013508.1:415696-416436	59.3292	-0.318465	0.243213	-1.30941	0.190397	0.473794	FALSE
	endonuclease/exonuclease/phosphatase family protein	CDS	WP_012849652.1	ETAE_RS13155	NC_013508.1:2965321-2966103	668.526	-0.146141	0.111701	-1.30832	0.190766	0.47393	FALSE
bamA	outer membrane protein assembly factor BamA	CDS	WP_012847614.1	ETAE_RS03600	NC_013508.1:822318-824705	1423.14	-0.140257	0.10721	-1.30825	0.19079	0.47393	FALSE
yraP	divisome-associated lipoprotein YraP	CDS	WP_012847404.1	ETAE_RS02565	NC_013508.1:578605-579195	869.02	0.148926	0.113956	1.30687	0.191256	0.474668	FALSE
	alpha/beta fold hydrolase	CDS	WP_012847122.1	ETAE_RS01175	NC_013508.1:270240-271529	217.003	-0.209074	0.160208	-1.30501	0.191889	0.475233	FALSE
pgm	phosphoglucomutase (alpha-D-glucose-1%2C6-bisphosphate-dependent)	CDS	WP_012849432.1	ETAE_RS12095	NC_013508.1:2739745-2741385	950.67	0.139656	0.10704	1.30471	0.191993	0.475233	FALSE
tatC	Sec-independent protein translocase subunit TatC	CDS	WP_012847032.1	ETAE_RS00710	NC_013508.1:158107-158895	314.32	0.206986	0.158829	1.3032	0.192506	0.475798	FALSE
wecA	UDP-N-acetylglucosamine--undecaprenyl-phosphate N-acetylglucosaminephosphotransferase	CDS	WP_012846981.1	ETAE_RS00445	NC_013508.1:100435-101523	932.796	0.147653	0.113314	1.30304	0.192561	0.475798	FALSE
	inverse autotransporter beta-barrel domain-containing protein	CDS	WP_012849666.1	ETAE_RS13245	NC_013508.1:2985288-2987807	165.475	-0.222895	0.171433	-1.30018	0.193538	0.477792	FALSE
hybB	Ni/Fe-hydrogenase cytochrome b subunit	CDS	WP_012849195.1	ETAE_RS10930	NC_013508.1:2490168-2491358	299.743	-0.178015	0.137022	-1.29917	0.193886	0.478229	FALSE
	arginine ABC transporter substrate-binding protein	CDS	WP_012849064.1	ETAE_RS10380	NC_013508.1:2356052-2356786	322.005	-0.177165	0.136561	-1.29733	0.194516	0.479361	FALSE
	DUF1043 family protein	CDS	WP_012847385.1	ETAE_RS02470	NC_013508.1:555443-555835	1821.12	0.1263	0.0974975	1.29541	0.195177	0.480568	FALSE
	O-antigen polysaccharide polymerase Wzy	CDS	WP_012848056.1	ETAE_RS05655	NC_013508.1:1299088-1300449	697.674	0.162434	0.125476	1.29454	0.19548	0.480797	FALSE
	metalloregulator ArsR/SmtB family transcription factor	CDS	WP_012848572.1	ETAE_RS08155	NC_013508.1:1841636-1841947	43.5184	-0.401354	0.310145	-1.29409	0.195636	0.480797	FALSE
	1-acyl-sn-glycerol-3-phosphate acyltransferase	CDS	WP_012847702.1	ETAE_RS04005	NC_013508.1:923883-924695	462.248	-0.177258	0.137129	-1.29263	0.196138	0.480797	FALSE
mug	G/U mismatch-specific DNA glycosylase	CDS	WP_012847326.1	ETAE_RS02170	NC_013508.1:498427-498939	146.245	-0.224761	0.173899	-1.29248	0.19619	0.480797	FALSE
	RpoE-regulated lipoprotein	CDS	WP_012847992.1	ETAE_RS05330	NC_013508.1:1226826-1227407	102.528	-0.25234	0.195264	-1.2923	0.196253	0.480797	FALSE
fabA	bifunctional 3-hydroxydecanoyl-ACP dehydratase/trans-2-decenoyl-ACP isomerase	CDS	WP_012848123.1	ETAE_RS05990	NC_013508.1:1375896-1376414	904.98	-0.144054	0.111483	-1.29217	0.1963	0.480797	FALSE
mukE	chromosome partition protein MukE	CDS	WP_012848992.1	ETAE_RS10025	NC_013508.1:2270660-2271385	80.2353	0.283745	0.219723	1.29137	0.196574	0.481048	FALSE
	formate C-acetyltransferase/glycerol dehydratase family glycyl radical enzyme	CDS	WP_012847323.1	ETAE_RS02150	NC_013508.1:493844-496276	850.217	0.147805	0.114823	1.28725	0.198008	0.484135	FALSE
lpxA	acyl-ACP--UDP-N-acetylglucosamine O-acyltransferase	CDS	WP_012847617.1	ETAE_RS03620	NC_013508.1:827005-827793	148.371	-0.2206	0.171608	-1.28549	0.198622	0.485067	FALSE
sapB	putrescine ABC transporter permease SapB	CDS	WP_012848708.1	ETAE_RS08730	NC_013508.1:1977191-1978156	112.515	0.241511	0.187978	1.28478	0.198869	0.485067	FALSE
	GTP-binding protein	CDS	WP_012849127.1	ETAE_RS10605	NC_013508.1:2415547-2416542	229.856	0.190362	0.14818	1.28467	0.198909	0.485067	FALSE
	hypothetical protein	CDS	WP_012850112.1	ETAE_RS15480	NC_013508.1:3496579-3496872	1218.08	0.158163	0.123183	1.28397	0.199153	0.48524	FALSE
degS	outer membrane-stress sensor serine endopeptidase DegS	CDS	WP_012847383.1	ETAE_RS02460	NC_013508.1:552839-553900	741.194	0.160262	0.124945	1.28266	0.199611	0.485774	FALSE
	acyltransferase	CDS	WP_012847232.1	ETAE_RS01690	NC_013508.1:401935-403047	186.612	-0.219759	0.171372	-1.28235	0.199719	0.485774	FALSE
	LysR family transcriptional regulator	CDS	WP_012849347.1	ETAE_RS11655	NC_013508.1:2650615-2651517	127.803	0.243775	0.190497	1.27968	0.200657	0.487411	FALSE
	hypothetical protein	CDS	WP_226064098.1	ETAE_RS10600	NC_013508.1:2414838-2415140	1064.74	-0.137354	0.107354	-1.27945	0.200739	0.487411	FALSE
glgC	glucose-1-phosphate adenylyltransferase	CDS	WP_012850106.1	ETAE_RS15445	NC_013508.1:3487016-3488296	134.635	0.221597	0.173298	1.2787	0.201001	0.487624	FALSE
	YhbP family protein	CDS	WP_012847293.1	ETAE_RS02015	NC_013508.1:467073-467528	209.211	0.195894	0.153463	1.27649	0.201784	0.488676	FALSE
	DUF481 domain-containing protein	CDS	WP_015462228.1	ETAE_RS13255	NC_013508.1:2990004-2990774	135.294	-0.219848	0.172792	-1.27232	0.203259	0.491823	FALSE
	beta-ketoacyl synthase chain length factor	CDS	WP_012847703.1	ETAE_RS04010	NC_013508.1:924692-925417	211.915	0.196452	0.154654	1.27027	0.203989	0.493164	FALSE
fbaA	class II fructose-bisphosphate aldolase	CDS	WP_012849778.1	ETAE_RS13805	NC_013508.1:3116101-3117177	1458.97	-0.12481	0.0984772	-1.2674	0.205012	0.494512	FALSE
moaA	GTP 3'%2C8-cyclase MoaA	CDS	WP_034167925.1	ETAE_RS10845	NC_013508.1:2470560-2471549	1621.89	0.124747	0.0984353	1.2673	0.20505	0.494512	FALSE
	DUF417 family protein	CDS	WP_012849017.1	ETAE_RS10150	NC_013508.1:2300982-2301446	187.599	0.204852	0.161654	1.26722	0.205076	0.494512	FALSE
iscR	Fe-S cluster assembly transcriptional regulator IscR	CDS	WP_012849640.1	ETAE_RS13095	NC_013508.1:2954104-2954601	3291.1	-0.416972	0.32919	-1.26666	0.205277	0.494572	FALSE
dam	adenine-specific DNA-methyltransferase	CDS	WP_012850058.1	ETAE_RS15200	NC_013508.1:3428559-3429377	841.918	-0.134674	0.106567	-1.26375	0.206319	0.496654	FALSE
	PhoH family protein	CDS	WP_012849454.1	ETAE_RS12230	NC_013508.1:2767086-2768135	551.39	0.151766	0.120275	1.26182	0.207012	0.497816	FALSE
aspS	aspartate--tRNA ligase	CDS	WP_012848288.1	ETAE_RS06760	NC_013508.1:1547067-1548842	447.884	0.148666	0.117856	1.26142	0.207157	0.497816	FALSE
	GGDEF domain-containing protein	CDS	WP_012849150.1	ETAE_RS10715	NC_013508.1:2438244-2439152	2304.24	0.145362	0.115546	1.25804	0.208376	0.500316	FALSE
map	type I methionyl aminopeptidase	CDS	WP_012847605.1	ETAE_RS03555	NC_013508.1:813119-813925	1240.06	0.125339	0.0997494	1.25654	0.20892	0.500765	FALSE
cvpA	colicin V production protein	CDS	WP_034167921.1	ETAE_RS11150	NC_013508.1:2537177-2537686	172.481	-0.204957	0.163291	-1.25516	0.20942	0.501185	FALSE
	anion permease	CDS	WP_012847099.1	ETAE_RS01075	NC_013508.1:249723-251180	193.711	-0.201362	0.160438	-1.25507	0.209453	0.501185	FALSE
glmU	bifunctional UDP-N-acetylglucosamine diphosphorylase/glucosamine-1-phosphate N-acetyltransferase GlmU	CDS	WP_034168674.1	ETAE_RS16560	NC_013508.1:3739061-3740431	851.852	0.147288	0.117461	1.25393	0.209869	0.501751	FALSE
	NUDIX hydrolase	CDS	WP_012848887.1	ETAE_RS09540	NC_013508.1:2165127-2165573	62.9543	0.301247	0.240877	1.25063	0.211071	0.504195	FALSE
	molecular chaperone	CDS	WP_012848273.1	ETAE_RS06685	NC_013508.1:1530985-1531569	51.1052	-0.338953	0.271252	-1.24959	0.211449	0.504608	FALSE
	hypothetical protein	CDS	WP_041692566.1	ETAE_RS15965	NC_013508.1:3611250-3611825	63.2494	0.312268	0.249981	1.24917	0.211604	0.504608	FALSE
mlaA	phospholipid-binding lipoprotein MlaA	CDS	WP_012849281.1	ETAE_RS11350	NC_013508.1:2582358-2583125	944.866	-0.148798	0.119363	-1.2466	0.212543	0.506416	FALSE
	O-antigen ligase family protein	CDS	WP_012846961.1	ETAE_RS17000	NC_013508.1:73537-74670	166.207	0.205006	0.1646	1.24548	0.212956	0.506848	FALSE
	DNA translocase FtsK	CDS	WP_012849031.1	ETAE_RS10215	NC_013508.1:2314256-2318230	718.395	-0.135888	0.109136	-1.24512	0.213086	0.506848	FALSE
ilvA	threonine ammonia-lyase%2C biosynthetic	CDS	WP_012846973.1	ETAE_RS00400	NC_013508.1:88485-90029	59.8983	0.306818	0.246941	1.24247	0.214062	0.508014	FALSE
secY	preprotein translocase subunit SecY	CDS	WP_005290357.1	ETAE_RS14965	NC_013508.1:3393359-3394690	2969.42	-0.126313	0.101675	-1.24232	0.21412	0.508014	FALSE
	4Fe-4S dicluster domain-containing protein	CDS	WP_012848682.1	ETAE_RS08630	NC_013508.1:1952452-1953024	66.1895	0.296479	0.23882	1.24143	0.214446	0.508356	FALSE
	DUF3748 domain-containing protein	CDS	WP_012846889.1	ETAE_RS00030	NC_013508.1:7062-8360	551.639	-0.145332	0.117168	-1.24038	0.214835	0.508848	FALSE
secD	protein translocase subunit SecD	CDS	WP_012847825.1	ETAE_RS04550	NC_013508.1:1048801-1050657	1054.82	0.147895	0.119355	1.23912	0.215303	0.509525	FALSE
	DUF1275 domain-containing protein	CDS	WP_034168422.1	ETAE_RS04400	NC_013508.1:1012804-1013448	40.5009	-0.362647	0.292882	-1.2382	0.215642	0.509678	FALSE
	HAMP domain-containing protein	CDS	WP_012848175.1	ETAE_RS06225	NC_013508.1:1422397-1424424	172.098	0.205909	0.166382	1.23757	0.215877	0.509678	FALSE
dcuC	anaerobic C4-dicarboxylate transporter DcuC	CDS	WP_012848053.1	ETAE_RS05645	NC_013508.1:1294967-1296325	672.627	0.145519	0.117594	1.23747	0.215913	0.509678	FALSE
	LacI family DNA-binding transcriptional regulator	CDS	WP_012849714.1	ETAE_RS13500	NC_013508.1:3044093-3045103	153.572	0.204522	0.165495	1.23582	0.216525	0.510508	FALSE
	sensor histidine kinase	CDS	WP_012848490.1	ETAE_RS07775	NC_013508.1:1745635-1747407	124.781	0.218383	0.176769	1.23542	0.216676	0.510508	FALSE
	polysaccharide lyase beta-sandwich domain-containing protein	CDS	WP_012849741.1	ETAE_RS13630	NC_013508.1:3076710-3079757	256.64	0.183545	0.148614	1.23505	0.216811	0.510508	FALSE
	flavodoxin family protein	CDS	WP_012849173.1	ETAE_RS10825	NC_013508.1:2468669-2469250	500.794	-0.159862	0.129829	-1.23132	0.218203	0.513354	FALSE
artM	arginine ABC transporter permease ArtM	CDS	WP_012849063.1	ETAE_RS10375	NC_013508.1:2355150-2355818	263.449	0.17272	0.140578	1.22865	0.219205	0.514872	FALSE
	excisionase	CDS	WP_045475097.1	ETAE_RS17485	NC_013508.1:2615633-2615833	680.532	0.178916	0.145674	1.22819	0.219376	0.514872	FALSE
emrB	multidrug efflux MFS transporter permease subunit EmrB	CDS	WP_012849592.1	ETAE_RS12855	NC_013508.1:2902163-2903698	85.5173	0.257101	0.209427	1.22764	0.219583	0.514872	FALSE
	hypothetical protein	CDS		ETAE_RS07970	NC_013508.1:1798108-1798426	557.107	-0.164193	0.134041	-1.22494	0.220598	0.516318	FALSE
ompA	porin OmpA	CDS	WP_012848126.1	ETAE_RS06005	NC_013508.1:1379271-1380326	11335.8	0.105424	0.0860831	1.22467	0.220699	0.516318	FALSE
wzzE	ECA polysaccharide chain length modulation protein	CDS	WP_012846982.1	ETAE_RS00450	NC_013508.1:101554-102591	720.484	0.131792	0.107653	1.22424	0.220862	0.516318	FALSE
	cobalt-precorrin-7 (C(5))-methyltransferase	CDS	WP_012848837.1	ETAE_RS09320	NC_013508.1:2110085-2110690	36.8882	-0.36084	0.294858	-1.22378	0.221036	0.516318	FALSE
	RidA family protein	CDS	WP_012849577.1	ETAE_RS12790	NC_013508.1:2888699-2889085	161.806	0.208268	0.170216	1.22355	0.221121	0.516318	FALSE
	MFS transporter	CDS	WP_012847850.1	ETAE_RS04675	NC_013508.1:1076374-1077753	188.791	0.186371	0.152481	1.22226	0.22161	0.517029	FALSE
	FAD-dependent oxidoreductase	CDS	WP_012847397.1	ETAE_RS02535	NC_013508.1:566781-568199	76.4902	0.275419	0.225838	1.21955	0.222637	0.518993	FALSE
	hypothetical protein	CDS	WP_012848484.1	ETAE_RS07750	NC_013508.1:1742931-1743290	520.646	0.154409	0.126817	1.21757	0.223389	0.520312	FALSE
deoA	thymidine phosphorylase	CDS	WP_012847359.1	ETAE_RS02340	NC_013508.1:534057-535379	622.489	0.142462	0.117193	1.21561	0.224132	0.52161	FALSE
accC	acetyl-CoA carboxylase biotin carboxylase subunit	CDS	WP_012849957.1	ETAE_RS14615	NC_013508.1:3317306-3318655	541.901	0.14763	0.121786	1.21222	0.22543	0.524195	FALSE
	formate C-acetyltransferase	CDS	WP_012847778.1	ETAE_RS04335	NC_013508.1:999907-1002204	249.062	-0.170852	0.141022	-1.21152	0.225694	0.524375	FALSE
pyrI	aspartate carbamoyltransferase regulatory subunit	CDS	WP_012849936.1	ETAE_RS14510	NC_013508.1:3292849-3293310	85.0503	0.255561	0.211068	1.2108	0.225972	0.524586	FALSE
wecB	UDP-N-acetylglucosamine 2-epimerase (non-hydrolyzing)	CDS	WP_012846983.1	ETAE_RS00455	NC_013508.1:102675-103805	466.084	0.145858	0.120652	1.20891	0.226697	0.525396	FALSE
dnaB	replicative DNA helicase	CDS	WP_012847115.1	ETAE_RS01155	NC_013508.1:265185-266597	322.398	-0.173014	0.143249	-1.20778	0.227131	0.525468	FALSE
mraY	phospho-N-acetylmuramoyl-pentapeptide-transferase	CDS	WP_012847505.1	ETAE_RS03065	NC_013508.1:704956-706038	358.243	0.150844	0.124949	1.20725	0.227337	0.525468	FALSE
	L-ribulose-5-phosphate 4-epimerase	CDS	WP_012850095.1	ETAE_RS15385	NC_013508.1:3467307-3467996	119.112	0.224511	0.186072	1.20658	0.227594	0.525468	FALSE
	SDR family oxidoreductase	CDS	WP_012849101.1	ETAE_RS10495	NC_013508.1:2388753-2389580	163.307	-0.199385	0.165282	-1.20634	0.227687	0.525468	FALSE
	DUF2867 domain-containing protein	CDS	WP_012849052.1	ETAE_RS10320	NC_013508.1:2342984-2344474	618.354	0.138485	0.114821	1.20609	0.227781	0.525468	FALSE
	cytosine permease	CDS	WP_012848642.1	ETAE_RS08460	NC_013508.1:1914685-1916079	127.16	-0.230222	0.190912	-1.20591	0.227853	0.525468	FALSE
	YbfA family protein	CDS	WP_012849426.1	ETAE_RS12060	NC_013508.1:2731147-2731347	154.81	-0.222988	0.185334	-1.20317	0.22891	0.527472	FALSE
leuO	transcriptional regulator LeuO	CDS	WP_015683230.1	ETAE_RS03010	NC_013508.1:690856-691815	221.618	-0.197732	0.164598	-1.2013	0.229633	0.528469	FALSE
murD	UDP-N-acetylmuramoyl-L-alanine--D-glutamate ligase	CDS	WP_012847506.1	ETAE_RS03070	NC_013508.1:706040-707356	330.499	0.164858	0.137284	1.20085	0.229808	0.528469	FALSE
ydgT	transcription modulator YdgT	CDS	WP_012848545.1	ETAE_RS08030	NC_013508.1:1810056-1810271	525.79	0.177356	0.147723	1.20059	0.229909	0.528469	FALSE
	YfhL family 4Fe-4S dicluster ferredoxin	CDS	WP_012847635.1	ETAE_RS03705	NC_013508.1:846341-846601	98.0614	-0.24793	0.206767	-1.19908	0.230497	0.529388	FALSE
sseA	3-mercaptopyruvate sulfurtransferase	CDS	WP_012848698.1	ETAE_RS08685	NC_013508.1:1968959-1969798	57.1787	-0.32823	0.274085	-1.19755	0.231092	0.529657	FALSE
galM	galactose-1-epimerase	CDS	WP_012849394.1	ETAE_RS11870	NC_013508.1:2694032-2695084	197.599	0.189444	0.158195	1.19754	0.231096	0.529657	FALSE
purB	adenylosuccinate lyase	CDS	WP_012848891.1	ETAE_RS09560	NC_013508.1:2168801-2170171	267.831	-0.171218	0.143001	-1.19732	0.231182	0.529657	FALSE
ycfP	alpha/beta hydrolase YcfP	CDS	WP_012848724.1	ETAE_RS08805	NC_013508.1:1995335-1995877	470.444	0.144933	0.121152	1.19629	0.231584	0.530146	FALSE
	phosphatase	CDS	WP_012848272.1	ETAE_RS06680	NC_013508.1:1530199-1530936	159.805	0.194863	0.16299	1.19555	0.231871	0.530369	FALSE
emrD	multidrug efflux MFS transporter EmrD	CDS	WP_012850238.1	ETAE_RS16060	NC_013508.1:3633127-3634311	1484.19	-0.149701	0.125606	-1.19183	0.233327	0.533263	FALSE
birA	bifunctional biotin--[acetyl-CoA-carboxylase] ligase/biotin operon repressor BirA	CDS	WP_012847046.1	ETAE_RS00795	NC_013508.1:177027-177986	44.4133	-0.366246	0.307528	-1.19093	0.233679	0.533635	FALSE
	GGDEF domain-containing protein	CDS	WP_012848889.1	ETAE_RS09550	NC_013508.1:2166928-2167983	98.0742	-0.231962	0.194903	-1.19014	0.233991	0.533807	FALSE
	hypothetical protein	CDS	WP_012850339.1	ETAE_RS16615	NC_013508.1:3752442-3753482	36.2769	0.353564	0.29732	1.18917	0.234374	0.533807	FALSE
bcsF	cellulose biosynthesis protein BcsF	CDS	WP_012850185.1	ETAE_RS17640	NC_013508.1:3580092-3580298	157.865	0.207553	0.174544	1.18912	0.234394	0.533807	FALSE
nnr	bifunctional ADP-dependent NAD(P)H-hydrate dehydratase/NAD(P)H-hydrate epimerase	CDS	WP_012847223.1	ETAE_RS01645	NC_013508.1:390828-392324	109.159	-0.228327	0.192065	-1.1888	0.234517	0.533807	FALSE
	DMT family transporter	CDS	WP_012847265.1	ETAE_RS01865	NC_013508.1:433719-434654	1146.54	-0.131263	0.110499	-1.18791	0.234868	0.534172	FALSE
epmA	elongation factor P--(R)-beta-lysine ligase	CDS	WP_012847216.1	ETAE_RS01600	NC_013508.1:381717-382694	430.002	-0.145883	0.122962	-1.1864	0.235463	0.53509	FALSE
	TDT family transporter	CDS	WP_012849585.1	ETAE_RS12825	NC_013508.1:2896198-2897190	597.723	0.140075	0.118363	1.18344	0.236636	0.536668	FALSE
yfcD	NUDIX hydrolase YfcD	CDS	WP_012849229.1	ETAE_RS11105	NC_013508.1:2529805-2530431	99.433	-0.243925	0.206148	-1.18325	0.23671	0.536668	FALSE
	GTP-binding protein	CDS	WP_226079141.1	ETAE_RS11620	NC_013508.1:2644691-2644948	65.7041	0.296624	0.250697	1.1832	0.236731	0.536668	FALSE
	single-stranded DNA-binding protein	CDS	WP_012849993.1	ETAE_RS14775	NC_013508.1:3355400-3355960	945.589	-0.131148	0.110911	-1.18245	0.237026	0.536901	FALSE
rmuC	DNA recombination protein RmuC	CDS	WP_071818495.1	ETAE_RS00680	NC_013508.1:152716-154080	1146.45	0.119077	0.100755	1.18185	0.237264	0.536974	FALSE
tsaC	L-threonylcarbamoyladenylate synthase type 1 TsaC	CDS	WP_012850005.1	ETAE_RS14880	NC_013508.1:3380061-3380630	210.434	-0.17943	0.151878	-1.18141	0.237442	0.536974	FALSE
yrfG	GMP/IMP nucleotidase	CDS	WP_012850070.1	ETAE_RS15260	NC_013508.1:3441854-3442555	149.791	-0.209816	0.177992	-1.17879	0.238481	0.538533	FALSE
	beta-ketoacyl-ACP synthase	CDS	WP_012847688.1	ETAE_RS03935	NC_013508.1:911917-913146	166.067	0.194799	0.165265	1.17871	0.238515	0.538533	FALSE
ispA	(2E%2C6E)-farnesyl diphosphate synthase	CDS	WP_012847844.1	ETAE_RS04645	NC_013508.1:1071348-1072253	251.588	0.164755	0.139994	1.17687	0.239246	0.539748	FALSE
kefB	glutathione-regulated potassium-efflux system protein KefB	CDS	WP_012850044.1	ETAE_RS15135	NC_013508.1:3413079-3414905	320.071	-0.156595	0.133145	-1.17612	0.239547	0.539991	FALSE
yidA	sugar-phosphatase	CDS	WP_012846888.1	ETAE_RS00025	NC_013508.1:6158-6976	279.789	-0.164392	0.140272	-1.17195	0.241216	0.543126	FALSE
caiT	L-carnitine/gamma-butyrobetaine antiport BCCT transporter	CDS	WP_012849491.1	ETAE_RS12400	NC_013508.1:2801964-2803487	216.268	0.176612	0.150826	1.17096	0.241613	0.543126	FALSE
dacB	serine-type D-Ala-D-Ala carboxypeptidase	CDS	WP_034168262.1	ETAE_RS01885	NC_013508.1:437669-439102	656.707	0.130811	0.111729	1.17079	0.241683	0.543126	FALSE
	hemagglutinin repeat-containing protein	CDS	WP_012847776.1	ETAE_RS04325	NC_013508.1:993335-998176	744.126	0.13712	0.117167	1.17029	0.241885	0.543126	FALSE
	divergent polysaccharide deacetylase family protein	CDS	WP_012850257.1	ETAE_RS16155	NC_013508.1:3650554-3651483	361.749	0.145274	0.124141	1.17024	0.241906	0.543126	FALSE
dinG	ATP-dependent DNA helicase DinG	CDS	WP_012848036.1	ETAE_RS05575	NC_013508.1:1275477-1277642	113.731	-0.243618	0.208564	-1.16807	0.242778	0.544647	FALSE
metK	methionine adenosyltransferase	CDS	WP_012849786.1	ETAE_RS13840	NC_013508.1:3128075-3129229	600.548	0.151113	0.129528	1.16664	0.243357	0.545108	FALSE
ispF	2-C-methyl-D-erythritol 2%2C4-cyclodiphosphate synthase	CDS	WP_012849701.1	ETAE_RS13440	NC_013508.1:3029826-3030299	102.569	0.225631	0.193409	1.1666	0.243373	0.545108	FALSE
gcvT	glycine cleavage system aminomethyltransferase GcvT	CDS	WP_012849764.1	ETAE_RS13740	NC_013508.1:3102380-3103504	420.529	-0.159303	0.136613	-1.16609	0.243579	0.545134	FALSE
	LysR family transcriptional regulator	CDS	WP_012847928.1	ETAE_RS05020	NC_013508.1:1155894-1156838	478.004	0.150828	0.129418	1.16543	0.243845	0.545293	FALSE
fepE	LPS O-antigen length regulator	CDS	WP_012848037.1	ETAE_RS05580	NC_013508.1:1277953-1278999	110.529	-0.225595	0.193912	-1.16339	0.244672	0.546707	FALSE
mprA	transcriptional repressor MprA	CDS	WP_012849590.1	ETAE_RS12845	NC_013508.1:2900105-2900623	1245.18	0.122503	0.105397	1.1623	0.245115	0.547261	FALSE
fabG	3-oxoacyl-ACP reductase FabG	CDS	WP_012848933.1	ETAE_RS09765	NC_013508.1:2214221-2214955	363.588	-0.150071	0.129198	-1.16156	0.245415	0.547494	FALSE
	SDR family oxidoreductase	CDS	WP_012849236.1	ETAE_RS11135	NC_013508.1:2534260-2534946	46.0739	0.311398	0.268555	1.15953	0.24624	0.548461	FALSE
kdpB	potassium-transporting ATPase subunit KdpB	CDS	WP_012849428.1	ETAE_RS12075	NC_013508.1:2733551-2735617	69.8011	0.259793	0.224868	1.15531	0.247962	0.551207	FALSE
	NCS2 family permease	CDS	WP_012850338.1	ETAE_RS16610	NC_013508.1:3751050-3752387	926.937	0.125811	0.108912	1.15516	0.248024	0.551207	FALSE
thpR	RNA 2'%2C3'-cyclic phosphodiesterase	CDS	WP_012847564.1	ETAE_RS03340	NC_013508.1:763715-764245	59.7851	0.279315	0.241817	1.15507	0.248063	0.551207	FALSE
pagP	lipid IV(A) palmitoyltransferase PagP	CDS	WP_225857756.1	ETAE_RS12495	NC_013508.1:2823483-2824001	85.8692	-0.254448	0.220417	-1.1544	0.248338	0.55138	FALSE
minE	cell division topological specificity factor MinE	CDS	WP_012848314.1	ETAE_RS06890	NC_013508.1:1574959-1575228	282.248	-0.185052	0.160475	-1.15315	0.24885	0.551738	FALSE
iscX	Fe-S cluster assembly protein IscX	CDS	WP_012849634.1	ETAE_RS13060	NC_013508.1:2948982-2949182	202.147	-0.181606	0.157502	-1.15304	0.248893	0.551738	FALSE
	PfkB family carbohydrate kinase	CDS	WP_012848643.1	ETAE_RS08465	NC_013508.1:1916076-1917017	43.7026	-0.315771	0.274365	-1.15092	0.249765	0.553235	FALSE
rsxB	electron transport complex subunit RsxB	CDS	WP_012848541.1	ETAE_RS08010	NC_013508.1:1805944-1806519	63.5701	-0.29139	0.25337	-1.15006	0.25012	0.553584	FALSE
	thiosulfate sulfurtransferase	CDS	WP_012849217.1	ETAE_RS11040	NC_013508.1:2516427-2517719	196.783	0.171655	0.149577	1.1476	0.251132	0.554946	FALSE
rsmB	16S rRNA (cytosine(967)-C(5))-methyltransferase RsmB	CDS	WP_012850011.1	ETAE_RS14910	NC_013508.1:3384542-3385834	454.704	0.137168	0.119644	1.14647	0.251602	0.555419	FALSE
	sulfatase-like hydrolase/transferase	CDS	WP_012849355.1	ETAE_RS11690	NC_013508.1:2658106-2659719	86.5992	0.24636	0.21495	1.14613	0.251742	0.555419	FALSE
mdh	malate dehydrogenase	CDS	WP_012847261.1	ETAE_RS01840	NC_013508.1:430288-431226	3671.68	-0.108622	0.0948923	-1.14469	0.252339	0.556297	FALSE
lptG	LPS export ABC transporter permease LptG	CDS	WP_012849908.1	ETAE_RS14375	NC_013508.1:3257703-3258773	562.26	-0.1347	0.117724	-1.1442	0.25254	0.556303	FALSE
	YaiI/YqxD family protein	CDS	WP_012847988.1	ETAE_RS05310	NC_013508.1:1223543-1223995	86.2006	0.245719	0.215028	1.14273	0.253151	0.556774	FALSE
malM	maltose operon protein MalM	CDS	WP_041692478.1	ETAE_RS01045	NC_013508.1:242073-242975	46.1529	0.318484	0.278705	1.14273	0.253151	0.556774	FALSE
murI	glutamate racemase	CDS	WP_034168310.1	ETAE_RS16200	NC_013508.1:3658497-3659360	142.862	-0.200951	0.17601	-1.1417	0.253579	0.557277	FALSE
cobB	NAD-dependent protein deacylase	CDS	WP_012848897.1	ETAE_RS09590	NC_013508.1:2176061-2176921	269.832	-0.162383	0.142497	-1.13956	0.254471	0.558604	FALSE
glnP	glutamine ABC transporter permease GlnP	CDS	WP_012849138.1	ETAE_RS10650	NC_013508.1:2425027-2425683	39.6206	-0.363233	0.319092	-1.13833	0.254981	0.559044	FALSE
cydA	cytochrome ubiquinol oxidase subunit I	CDS	WP_012849407.1	ETAE_RS11965	NC_013508.1:2708006-2709568	3740.89	0.124239	0.109367	1.13598	0.255964	0.56032	FALSE
	YggS family pyridoxal phosphate-dependent enzyme	CDS	WP_012847152.1	ETAE_RS01305	NC_013508.1:303434-304144	297.854	-0.154002	0.135711	-1.13478	0.256467	0.560984	FALSE
	autotransporter outer membrane beta-barrel domain-containing protein	CDS	WP_012849739.1	ETAE_RS13620	NC_013508.1:3071458-3073551	128.993	0.196951	0.173736	1.13362	0.256952	0.561608	FALSE
	YejG family protein	CDS	WP_034167927.1	ETAE_RS17455	NC_013508.1:2429414-2429761	697.55	0.143427	0.126729	1.13176	0.257736	0.562881	FALSE
rcsD	phosphotransferase RcsD	CDS	WP_012849163.1	ETAE_RS10775	NC_013508.1:2451108-2453804	532.303	-0.145877	0.128987	-1.13095	0.258077	0.563187	FALSE
dsdC	DNA-binding transcriptional regulator DsdC	CDS	WP_012847710.1	ETAE_RS04035	NC_013508.1:931221-932162	144.321	-0.209933	0.185995	-1.1287	0.259024	0.564813	FALSE
	HAAAP family serine/threonine permease	CDS	WP_034162519.1	ETAE_RS10460	NC_013508.1:2379930-2381222	451.403	0.136934	0.121703	1.12515	0.260524	0.567037	FALSE
asd	archaetidylserine decarboxylase	CDS	WP_045474227.1	ETAE_RS01610	NC_013508.1:386130-387029	466.695	0.139836	0.1243	1.12499	0.260592	0.567037	FALSE
	serine hydrolase	CDS	WP_015683407.1	ETAE_RS10470	NC_013508.1:2382792-2383991	4685.76	-0.123297	0.109625	-1.12471	0.26071	0.567037	FALSE
hdfR	HTH-type transcriptional regulator HdfR	CDS	WP_012850259.1	ETAE_RS16165	NC_013508.1:3651983-3652804	133.999	-0.223623	0.198954	-1.12399	0.261017	0.567037	FALSE
mreC	rod shape-determining protein MreC	CDS	WP_034168466.1	ETAE_RS14570	NC_013508.1:3307763-3308815	259.268	0.158264	0.141007	1.12238	0.2617	0.567997	FALSE
hybE	hydrogenase-2 assembly chaperone	CDS	WP_012849192.1	ETAE_RS10915	NC_013508.1:2487472-2487984	190.608	0.174737	0.155927	1.12063	0.262444	0.569171	FALSE
ilvI	acetolactate synthase 3 large subunit	CDS	WP_012847496.1	ETAE_RS03020	NC_013508.1:694204-695922	179.005	-0.180502	0.161275	-1.11922	0.263047	0.570037	FALSE
	MFS transporter	CDS	WP_012847308.1	ETAE_RS02075	NC_013508.1:476125-477420	117.168	-0.209503	0.187269	-1.11873	0.263256	0.570049	FALSE
	YcgL domain-containing protein	CDS	WP_015461361.1	ETAE_RS06905	NC_013508.1:1576887-1577168	519.732	0.135012	0.12079	1.11775	0.263675	0.570162	FALSE
galK	galactokinase	CDS	WP_012849393.1	ETAE_RS11865	NC_013508.1:2692881-2694038	89.8369	0.25533	0.228452	1.11765	0.263715	0.570162	FALSE
bioH	pimeloyl-ACP methyl ester esterase BioH	CDS	WP_012850085.1	ETAE_RS15335	NC_013508.1:3459054-3459830	38.6117	-0.32665	0.292955	-1.11502	0.264843	0.571708	FALSE
nlpE	envelope stress response activation lipoprotein NlpE	CDS	WP_012847634.1	ETAE_RS03700	NC_013508.1:845642-846319	167.319	0.181305	0.162616	1.11492	0.264883	0.571708	FALSE
dapD	2%2C3%2C4%2C5-tetrahydropyridine-2%2C6-dicarboxylate N-succinyltransferase	CDS	WP_012847603.1	ETAE_RS03545	NC_013508.1:809476-810300	276.117	0.167065	0.149894	1.11455	0.265042	0.571708	FALSE
era	GTPase Era	CDS	WP_012849548.1	ETAE_RS12655	NC_013508.1:2858586-2859491	852.501	-0.123555	0.110967	-1.11344	0.26552	0.572298	FALSE
yacG	DNA gyrase inhibitor YacG	CDS	WP_012847519.1	ETAE_RS03135	NC_013508.1:720947-721147	79.1716	-0.255435	0.229785	-1.11163	0.266299	0.573535	FALSE
ppnN	nucleotide 5'-monophosphate nucleosidase PpnN	CDS	WP_012847592.1	ETAE_RS03495	NC_013508.1:801218-802582	343.333	0.15205	0.136954	1.11022	0.266903	0.574394	FALSE
ulaG	L-ascorbate 6-phosphate lactonase	CDS	WP_012850088.1	ETAE_RS15355	NC_013508.1:3462124-3463188	420.823	0.151831	0.137014	1.10814	0.2678	0.574854	FALSE
dmsD	Tat proofreading chaperone DmsD	CDS	WP_012849023.1	ETAE_RS10180	NC_013508.1:2305665-2306279	55.1483	-0.292575	0.264078	-1.10791	0.2679	0.574854	FALSE
yggU	DUF167 family protein YggU	CDS	WP_012847151.1	ETAE_RS01295	NC_013508.1:302487-302777	341.358	0.163331	0.147428	1.10787	0.267919	0.574854	FALSE
folC	bifunctional tetrahydrofolate synthase/dihydrofolate synthase	CDS	WP_012849241.1	ETAE_RS11160	NC_013508.1:2538657-2539928	85.9603	0.233235	0.210534	1.10783	0.267937	0.574854	FALSE
uvrB	excinuclease ABC subunit B	CDS	WP_012849374.1	ETAE_RS11780	NC_013508.1:2676250-2678268	369.487	-0.149986	0.135633	-1.10582	0.268803	0.575972	FALSE
rho	transcription termination factor Rho	CDS	WP_005297111.1	ETAE_RS00440	NC_013508.1:98899-100158	984.245	0.123763	0.111955	1.10547	0.268958	0.575972	FALSE
cyaY	iron donor protein CyaY	CDS	WP_012847000.1	ETAE_RS00550	NC_013508.1:121441-121764	230.159	-0.159132	0.143986	-1.1052	0.269075	0.575972	FALSE
dpiB	sensor histidine kinase DpiB	CDS	WP_012847106.1	ETAE_RS01110	NC_013508.1:256838-258481	219.039	-0.160951	0.145748	-1.10432	0.269456	0.576348	FALSE
mutS	DNA mismatch repair protein MutS	CDS	WP_012849695.1	ETAE_RS13410	NC_013508.1:3022483-3025041	407.975	0.153622	0.139332	1.10256	0.270216	0.577533	FALSE
	LysE family transporter	CDS	WP_012848146.1	ETAE_RS06095	NC_013508.1:1396071-1396706	902.487	0.132505	0.12029	1.10155	0.270659	0.578038	FALSE
	catalase	CDS	WP_012848224.1	ETAE_RS06450	NC_013508.1:1476431-1477978	310.336	-0.159258	0.144675	-1.1008	0.270984	0.578292	FALSE
	threonine/serine exporter	CDS	WP_034168342.1	ETAE_RS02880	NC_013508.1:654970-655434	91.911	-0.227559	0.206843	-1.10016	0.271264	0.578449	FALSE
mltA	murein transglycosylase A	CDS	WP_012847584.1	ETAE_RS03455	NC_013508.1:793679-794830	1569.92	-0.116329	0.106078	-1.09663	0.272802	0.580615	FALSE
	DUF4250 domain-containing protein	CDS	WP_015461846.1	ETAE_RS10405	NC_013508.1:2359815-2360009	75.6159	-0.26589	0.242511	-1.0964	0.272902	0.580615	FALSE
lysC	lysine-sensitive aspartokinase 3	CDS	WP_012847079.1	ETAE_RS01000	NC_013508.1:229368-230717	441.176	0.132614	0.121226	1.09395	0.273978	0.582463	FALSE
	sigma 54-interacting transcriptional regulator	CDS	WP_012848821.1	ETAE_RS09240	NC_013508.1:2094848-2096794	198.482	0.169843	0.155604	1.09151	0.27505	0.584098	FALSE
aes	acetyl esterase	CDS	WP_015683433.1	ETAE_RS12430	NC_013508.1:2809014-2809985	58.2254	-0.263057	0.241061	-1.09125	0.275164	0.584098	FALSE
dgt	dGTPase	CDS	WP_012849597.1	ETAE_RS12880	NC_013508.1:2909061-2910584	314.456	-0.147531	0.135408	-1.08953	0.27592	0.584717	FALSE
surA	peptidylprolyl isomerase SurA	CDS	WP_012847473.1	ETAE_RS02910	NC_013508.1:659345-660652	724.918	-0.125614	0.115338	-1.08909	0.276113	0.584717	FALSE
hslO	Hsp33 family molecular chaperone HslO	CDS	WP_012850072.1	ETAE_RS15270	NC_013508.1:3442986-3443867	141.17	-0.193388	0.177669	-1.08848	0.276384	0.584717	FALSE
modC	molybdenum ABC transporter ATP-binding protein ModC	CDS	WP_012849384.1	ETAE_RS11820	NC_013508.1:2684918-2685976	67.2579	-0.24908	0.228936	-1.08799	0.2766	0.584717	FALSE
	DUF3561 family protein	CDS	WP_034168753.1	ETAE_RS03370	NC_013508.1:773668-773994	308.331	0.164051	0.150797	1.08789	0.276643	0.584717	FALSE
lysA	diaminopimelate decarboxylase	CDS	WP_015462263.1	ETAE_RS13600	NC_013508.1:3066027-3067286	147.411	0.188623	0.173407	1.08774	0.276708	0.584717	FALSE
	L-fucose isomerase	CDS	WP_012847167.1	ETAE_RS01375	NC_013508.1:317411-319192	52.1109	0.277947	0.255772	1.0867	0.277171	0.584833	FALSE
ftsL	cell division protein FtsL	CDS	WP_012847501.1	ETAE_RS03045	NC_013508.1:699993-700313	208.033	-0.160168	0.147439	-1.08633	0.277333	0.584833	FALSE
uidA	beta-glucuronidase	CDS	WP_012849844.1	ETAE_RS14095	NC_013508.1:3186825-3188639	40.5337	0.315468	0.290431	1.0862	0.277388	0.584833	FALSE
ihfB	integration host factor subunit beta	CDS	WP_012849006.1	ETAE_RS10095	NC_013508.1:2286543-2286827	5865.08	-0.142806	0.131704	-1.0843	0.278232	0.586171	FALSE
artJ	arginine ABC transporter substrate-binding protein	CDS	WP_015461842.1	ETAE_RS10365	NC_013508.1:2353609-2354340	857.861	0.119892	0.110707	1.08297	0.27882	0.58662	FALSE
	hypothetical protein	CDS	WP_012847773.1	ETAE_RS04315	NC_013508.1:990642-991052	250.908	-0.150781	0.139242	-1.08287	0.278864	0.58662	FALSE
	MFS transporter	CDS	WP_041692517.1	ETAE_RS08110	NC_013508.1:1830999-1832480	337.92	-0.146735	0.135651	-1.08171	0.27938	0.586857	FALSE
cdsA	phosphatidate cytidylyltransferase	CDS	WP_012847612.1	ETAE_RS03590	NC_013508.1:820052-820909	154.753	-0.18364	0.169892	-1.08092	0.279731	0.586857	FALSE
hypT	hypochlorite stress DNA-binding transcriptional regulator HypT	CDS	WP_012847784.1	ETAE_RS04365	NC_013508.1:1006574-1007500	39.0769	-0.329338	0.304708	-1.08083	0.279772	0.586857	FALSE
	membrane protein	CDS	WP_012849534.1	ETAE_RS12590	NC_013508.1:2842995-2843735	547.471	0.125991	0.116579	1.08074	0.279815	0.586857	FALSE
acnB	bifunctional aconitate hydratase 2/2-methylisocitrate dehydratase	CDS	WP_012847536.1	ETAE_RS03210	NC_013508.1:738460-741057	7000.64	0.0994187	0.0920712	1.0798	0.280231	0.586945	FALSE
ybeD	DUF493 family protein YbeD	CDS	WP_012849475.1	ETAE_RS12330	NC_013508.1:2788195-2788458	8991.75	0.113219	0.104862	1.0797	0.280276	0.586945	FALSE
	L%2CD-transpeptidase family protein	CDS	WP_012848691.1	ETAE_RS08665	NC_013508.1:1962925-1964049	1519.32	0.105017	0.09731	1.0792	0.280498	0.586971	FALSE
atpD	F0F1 ATP synthase subunit beta	CDS	WP_012850326.1	ETAE_RS16550	NC_013508.1:3736962-3738344	605.255	-0.131055	0.121582	-1.07791	0.281072	0.587442	FALSE
tsgA	MFS transporter TsgA	CDS	WP_012849605.1	ETAE_RS12920	NC_013508.1:2917893-2919101	69.3329	-0.240722	0.223524	-1.07694	0.281506	0.587442	FALSE
	envelope biogenesis factor ElyC	CDS	WP_012848380.1	ETAE_RS07190	NC_013508.1:1635550-1636299	442.287	0.135635	0.125952	1.07688	0.281534	0.587442	FALSE
	hypothetical protein	CDS	WP_012849870.1	ETAE_RS14170	NC_013508.1:3214669-3215223	41.7723	-0.311252	0.289048	-1.07682	0.281561	0.587442	FALSE
dcd	dCTP deaminase	CDS	WP_012848051.1	ETAE_RS05635	NC_013508.1:1292279-1292860	234.131	-0.155208	0.144381	-1.07499	0.282378	0.587986	FALSE
pdxY	pyridoxal kinase PdxY	CDS	WP_012848533.1	ETAE_RS07965	NC_013508.1:1797163-1798029	499.774	-0.130582	0.121544	-1.07436	0.28266	0.587986	FALSE
dauA	C4-dicarboxylic acid transporter DauA	CDS	WP_012848264.1	ETAE_RS06640	NC_013508.1:1520982-1522682	151.248	-0.196753	0.183162	-1.0742	0.282732	0.587986	FALSE
fdhF	formate dehydrogenase subunit alpha	CDS	WP_080514648.1	ETAE_RS13550	NC_013508.1:3053142-3055286	467.606	0.12928	0.120384	1.0739	0.282868	0.587986	FALSE
recD	exodeoxyribonuclease V subunit alpha	CDS	WP_012847581.1	ETAE_RS03425	NC_013508.1:788343-790196	118.897	0.207191	0.192955	1.07378	0.282922	0.587986	FALSE
sohB	protease SohB	CDS	WP_012848403.1	ETAE_RS07305	NC_013508.1:1655595-1656641	271.749	-0.146426	0.136589	-1.07202	0.283713	0.587986	FALSE
dusB	tRNA dihydrouridine synthase DusB	CDS	WP_012849962.1	ETAE_RS14640	NC_013508.1:3322093-3323097	743.434	0.125096	0.116699	1.07195	0.28374	0.587986	FALSE
	aminotransferase class I/II-fold pyridoxal phosphate-dependent enzyme	CDS	WP_012847319.1	ETAE_RS02130	NC_013508.1:489962-491119	241.383	0.152698	0.142453	1.07191	0.283758	0.587986	FALSE
cpoB	cell division protein CpoB	CDS	WP_034168832.1	ETAE_RS11920	NC_013508.1:2700502-2701290	690.394	-0.118784	0.110852	-1.07155	0.283921	0.587986	FALSE
ftsE	cell division ATP-binding protein FtsE	CDS	WP_012850125.1	ETAE_RS15540	NC_013508.1:3508516-3509187	467.934	0.136925	0.127921	1.07038	0.284448	0.588644	FALSE
	YciI family protein	CDS	WP_012848374.1	ETAE_RS07160	NC_013508.1:1630315-1630611	663.495	0.167034	0.156409	1.06794	0.285549	0.590147	FALSE
argA	amino-acid N-acetyltransferase	CDS	WP_015683239.1	ETAE_RS03430	NC_013508.1:790218-791543	336.579	-0.14197	0.132951	-1.06783	0.285596	0.590147	FALSE
	CoA-binding protein	CDS	WP_012848136.1	ETAE_RS06045	NC_013508.1:1388371-1388790	280.784	0.148847	0.139492	1.06707	0.285942	0.590428	FALSE
	DUF2500 domain-containing protein	CDS	WP_012850129.1	ETAE_RS15560	NC_013508.1:3512286-3512642	85.6852	-0.233286	0.218841	-1.066	0.286422	0.590946	FALSE
smpB	SsrA-binding protein SmpB	CDS	WP_012849568.1	ETAE_RS12750	NC_013508.1:2876844-2877326	1649.69	0.111582	0.104732	1.06541	0.286689	0.590946	FALSE
	lactate utilization protein C	CDS	WP_012847204.1	ETAE_RS01545	NC_013508.1:371029-371724	795.116	0.11914	0.111857	1.06511	0.286826	0.590946	FALSE
ybgC	tol-pal system-associated acyl-CoA thioesterase	CDS	WP_109579768.1	ETAE_RS11950	NC_013508.1:2705782-2706186	5552.48	0.10906	0.102477	1.06424	0.287222	0.591326	FALSE
	accessory factor UbiK family protein	CDS	WP_012847343.1	ETAE_RS02255	NC_013508.1:518946-519212	151.287	-0.188871	0.17803	-1.06089	0.288739	0.592708	FALSE
	acid-resistance protein	CDS	WP_012849518.1	ETAE_RS12505	NC_013508.1:2826604-2826936	603.275	-0.12797	0.120798	-1.05937	0.289432	0.593695	FALSE
glnH	glutamine ABC transporter substrate-binding protein GlnH	CDS	WP_012849137.1	ETAE_RS10645	NC_013508.1:2424199-2424945	144.779	0.183886	0.173783	1.05814	0.289993	0.594342	FALSE
	cytochrome-c peroxidase	CDS	WP_012848557.1	ETAE_RS08085	NC_013508.1:1823311-1824774	470.145	-0.139123	0.131527	-1.05775	0.290171	0.594342	FALSE
	LysR family transcriptional regulator	CDS	WP_012849606.1	ETAE_RS12925	NC_013508.1:2919125-2920057	79.7999	-0.229231	0.216993	-1.0564	0.290786	0.595019	FALSE
	extracellular solute-binding protein	CDS		ETAE_RS10665	NC_013508.1:2427618-2429381	189.733	0.161012	0.15246	1.05609	0.290927	0.595019	FALSE
	PTS system mannose/fructose/sorbose family transporter subunit IID	CDS	WP_012847552.1	ETAE_RS03285	NC_013508.1:752478-753371	85.9597	0.258186	0.244711	1.05506	0.291396	0.595544	FALSE
	fumarate hydratase	CDS	WP_012848947.1	ETAE_RS09835	NC_013508.1:2229879-2231525	1597.85	-0.104191	0.0988415	-1.05412	0.291828	0.595983	FALSE
dppB	dipeptide ABC transporter permease DppB	CDS	WP_012850190.1	ETAE_RS15835	NC_013508.1:3584927-3585946	81.2215	-0.231181	0.219406	-1.05367	0.292036	0.595983	FALSE
	4-deoxy-4-formamido-L-arabinose-phosphoundecaprenol deformylase	CDS	WP_012848152.1	ETAE_RS06125	NC_013508.1:1404917-1405816	260.193	-0.144626	0.137391	-1.05266	0.292499	0.596189	FALSE
	23S rRNA (adenine(2030)-N(6))-methyltransferase RlmJ	CDS	WP_012850163.1	ETAE_RS15720	NC_013508.1:3551148-3551990	913.897	0.114776	0.109077	1.05225	0.292686	0.596189	FALSE
	hypothetical protein	CDS	WP_012849841.1	ETAE_RS17545	NC_013508.1:3183745-3183975	1520.31	0.10294	0.0979068	1.05141	0.293072	0.596189	FALSE
	YtjB family periplasmic protein	CDS	WP_012847409.1	ETAE_RS02590	NC_013508.1:583634-584314	374.398	0.130401	0.12403	1.05136	0.293091	0.596189	FALSE
mrdA	peptidoglycan DD-transpeptidase MrdA	CDS	WP_012849471.1	ETAE_RS12310	NC_013508.1:2782559-2784454	340.773	0.133438	0.127009	1.05062	0.293432	0.596189	FALSE
fabD	ACP S-malonyltransferase	CDS	WP_012848934.1	ETAE_RS09770	NC_013508.1:2214968-2215897	400.895	0.135751	0.129255	1.05026	0.293601	0.596189	FALSE
recA	recombinase RecA	CDS	WP_012849684.1	ETAE_RS13355	NC_013508.1:3005805-3006866	1821.82	0.117163	0.111563	1.0502	0.293626	0.596189	FALSE
	serine/threonine protein kinase	CDS	WP_012850299.1	ETAE_RS16385	NC_013508.1:3704402-3705388	248.109	-0.158347	0.150846	-1.04973	0.293843	0.596197	FALSE
	thioredoxin family protein	CDS	WP_012849018.1	ETAE_RS10155	NC_013508.1:2301443-2301820	82.9942	0.218816	0.208844	1.04775	0.294755	0.597615	FALSE
pepB	aminopeptidase PepB	CDS	WP_012849633.1	ETAE_RS13055	NC_013508.1:2947550-2948851	90.7572	-0.224391	0.215088	-1.04325	0.296831	0.601389	FALSE
	TetR/AcrR family transcriptional regulator	CDS	WP_012849154.1	ETAE_RS10735	NC_013508.1:2442253-2442924	469.517	-0.124989	0.120194	-1.0399	0.298388	0.604107	FALSE
hyaB	Ni/Fe-hydrogenase large subunit	CDS	WP_012849822.1	ETAE_RS14005	NC_013508.1:3162014-3163807	7886.96	0.0975826	0.0938996	1.03922	0.298701	0.604303	FALSE
	NADP-dependent oxidoreductase	CDS	WP_012847665.1	ETAE_RS03855	NC_013508.1:883291-884322	53.9585	-0.261684	0.251969	-1.03856	0.299011	0.604494	FALSE
murF	UDP-N-acetylmuramoyl-tripeptide--D-alanyl-D-alanine ligase	CDS	WP_012847504.1	ETAE_RS03060	NC_013508.1:703586-704962	306.187	-0.1357	0.130821	-1.03729	0.299599	0.605245	FALSE
moaD	molybdopterin synthase sulfur carrier subunit	CDS	WP_012849175.1	ETAE_RS10835	NC_013508.1:2469798-2470040	189.228	0.178387	0.172167	1.03613	0.300142	0.605906	FALSE
purF	amidophosphoribosyltransferase	CDS	WP_012849238.1	ETAE_RS11145	NC_013508.1:2535638-2537155	487.469	-0.131235	0.126815	-1.03486	0.300735	0.606637	FALSE
	O-antigen polymerase	CDS	WP_012848461.1	ETAE_RS18035	NC_013508.1:1717569-1720619	430.94	-0.160767	0.155417	-1.03443	0.300937	0.606637	FALSE
hrpB	ATP-dependent helicase HrpB	CDS	WP_226081916.1	ETAE_RS03345	NC_013508.1:764316-766799	141.719	-0.177288	0.171897	-1.03136	0.30237	0.609088	FALSE
mlaB	lipid asymmetry maintenance protein MlaB	CDS	WP_012847380.1	ETAE_RS02445	NC_013508.1:550447-550761	88.818	-0.216996	0.210652	-1.03012	0.302955	0.609517	FALSE
yfhb	phosphatidylglycerophosphatase C	CDS	WP_012847637.1	ETAE_RS03715	NC_013508.1:847755-848378	256.62	-0.16253	0.157798	-1.02998	0.303019	0.609517	FALSE
	pyridoxal phosphatase	CDS	WP_012849383.1	ETAE_RS11815	NC_013508.1:2684054-2684875	154.033	0.171521	0.166667	1.02913	0.303421	0.609539	FALSE
	lipoprotein	CDS	WP_012847001.1	ETAE_RS00555	NC_013508.1:121842-122069	317.188	0.161679	0.157201	1.02849	0.303721	0.609539	FALSE
	acetyltransferase	CDS	WP_012848067.1	ETAE_RS17185	NC_013508.1:1309991-1310617	54.1295	-0.262273	0.25525	-1.02751	0.304179	0.609539	FALSE
	GntR family transcriptional regulator	CDS	WP_012848892.1	ETAE_RS09565	NC_013508.1:2170348-2171106	332.468	0.139911	0.136167	1.0275	0.304187	0.609539	FALSE
pspB	envelope stress response membrane protein PspB	CDS	WP_012848702.1	ETAE_RS08710	NC_013508.1:1972950-1973177	192.857	-0.209637	0.204038	-1.02744	0.304214	0.609539	FALSE
	SecY/SecA suppressor protein	CDS	WP_012848008.1	ETAE_RS05465	NC_013508.1:1246242-1246610	115.068	-0.210682	0.205107	-1.02718	0.304335	0.609539	FALSE
hns	DNA-binding transcriptional regulator H-NS	CDS	WP_015461379.1	ETAE_RS07100	NC_013508.1:1615099-1615506	9364.33	0.11131	0.108521	1.0257	0.305034	0.610503	FALSE
	DUF333 domain-containing protein	CDS	WP_034168663.1	ETAE_RS06195	NC_013508.1:1416248-1416484	89.6336	-0.219456	0.21413	-1.02487	0.305423	0.610673	FALSE
	cell division protein ZapC	CDS	WP_012848108.1	ETAE_RS05925	NC_013508.1:1359877-1360431	1117.14	-0.116579	0.113866	-1.02383	0.305916	0.610673	FALSE
selA	L-seryl-tRNA(Sec) selenium transferase	CDS	WP_012849932.1	ETAE_RS14490	NC_013508.1:3287568-3288959	125.447	0.187048	0.182754	1.0235	0.306074	0.610673	FALSE
coaA	type I pantothenate kinase	CDS	WP_012847047.1	ETAE_RS00800	NC_013508.1:178062-179009	432.387	0.12503	0.122196	1.02319	0.306216	0.610673	FALSE
phsA	thiosulfate reductase PhsA	CDS	WP_012848683.1	ETAE_RS08635	NC_013508.1:1953036-1955315	1146.66	0.12804	0.125229	1.02245	0.306569	0.610673	FALSE
trxB	thioredoxin-disulfide reductase	CDS	WP_012849033.1	ETAE_RS10225	NC_013508.1:2319583-2320554	617.612	-0.118075	0.115501	-1.02229	0.306644	0.610673	FALSE
hemX	uroporphyrinogen-III C-methyltransferase	CDS	WP_012846996.1	ETAE_RS00530	NC_013508.1:115702-116850	369.519	-0.135813	0.132997	-1.02117	0.307174	0.611295	FALSE
hslV	ATP-dependent protease subunit HslV	CDS	WP_005290933.1	ETAE_RS16020	NC_013508.1:3624886-3625416	248.93	-0.152763	0.149669	-1.02067	0.307409	0.611299	FALSE
yihX	glucose-1-phosphatase	CDS	WP_012850285.1	ETAE_RS16325	NC_013508.1:3686408-3686995	231.673	0.160593	0.157406	1.02024	0.307613	0.611299	FALSE
nth	endonuclease III	CDS	WP_012848536.1	ETAE_RS07985	NC_013508.1:1800623-1801264	1175.72	-0.121593	0.11925	-1.01965	0.307896	0.611428	FALSE
fadD	long-chain-fatty-acid--CoA ligase FadD	CDS	WP_012848312.1	ETAE_RS06880	NC_013508.1:1571796-1573475	315.768	-0.141815	0.139481	-1.01674	0.309279	0.613331	FALSE
	H-NS histone family protein	CDS	WP_012849790.1	ETAE_RS13855	NC_013508.1:3132837-3133238	880.158	-0.116816	0.114933	-1.01639	0.309445	0.613331	FALSE
	bifunctional acetate--CoA ligase family protein/GNAT family N-acetyltransferase	CDS	WP_012847428.1	ETAE_RS02705	NC_013508.1:609441-612113	921.446	0.110431	0.108667	1.01623	0.309519	0.613331	FALSE
speB	agmatinase	CDS	WP_012849784.1	ETAE_RS13830	NC_013508.1:3123976-3124890	213.677	-0.150257	0.147921	-1.01579	0.30973	0.613331	FALSE
pnuC	nicotinamide riboside transporter PnuC	CDS	WP_012849805.1	ETAE_RS13920	NC_013508.1:3145767-3146495	470.387	-0.130524	0.128659	-1.01449	0.310349	0.613956	FALSE
serC	3-phosphoserine/phosphohydroxythreonine transaminase	CDS	WP_012849010.1	ETAE_RS10115	NC_013508.1:2291277-2292368	1501.92	-0.115657	0.114162	-1.0131	0.311013	0.613956	FALSE
	DUF418 family protein	CDS	WP_012848019.1	ETAE_RS05510	NC_013508.1:1257412-1258584	122.502	-0.219757	0.216941	-1.01298	0.311069	0.613956	FALSE
fucO	lactaldehyde reductase	CDS	WP_012847171.1	ETAE_RS01390	NC_013508.1:322264-323412	45.1835	0.286573	0.282932	1.01287	0.311122	0.613956	FALSE
malT	HTH-type transcriptional regulator MalT	CDS	WP_012850100.1	ETAE_RS15415	NC_013508.1:3473057-3475771	479.501	-0.121705	0.120163	-1.01283	0.311141	0.613956	FALSE
tsgA	MFS transporter TsgA	CDS	WP_012850051.1	ETAE_RS15165	NC_013508.1:3420623-3421807	320.235	0.133305	0.131778	1.01159	0.311735	0.614364	FALSE
npr	PTS phosphocarrier protein NPr	CDS	WP_012847365.1	ETAE_RS02370	NC_013508.1:539186-539458	435.883	-0.125331	0.123964	-1.01103	0.312003	0.614364	FALSE
holA	DNA polymerase III subunit delta	CDS	WP_012849467.1	ETAE_RS12290	NC_013508.1:2779832-2780866	102.692	0.215107	0.212761	1.01102	0.312006	0.614364	FALSE
cheA	chemotaxis protein CheA	CDS	WP_012848196.1	ETAE_RS06325	NC_013508.1:1447381-1449483	51.152	0.259293	0.256734	1.00997	0.312511	0.614882	FALSE
hemG	menaquinone-dependent protoporphyrinogen IX dehydrogenase	CDS	WP_012847042.1	ETAE_RS00760	NC_013508.1:168384-168932	121.743	0.182589	0.180973	1.00893	0.313009	0.614882	FALSE
yajC	preprotein translocase subunit YajC	CDS	WP_012847824.1	ETAE_RS04545	NC_013508.1:1048441-1048773	508.487	0.124187	0.123101	1.00882	0.31306	0.614882	FALSE
pyk	pyruvate kinase	CDS	WP_012848300.1	ETAE_RS06820	NC_013508.1:1558526-1559968	1212.88	-0.102454	0.101576	-1.00864	0.313147	0.614882	FALSE
fdx	ISC system 2Fe-2S type ferredoxin	CDS	WP_012849635.1	ETAE_RS13065	NC_013508.1:2949184-2949519	48.1547	-0.281087	0.278963	-1.00761	0.31364	0.615419	FALSE
kduD	2-dehydro-3-deoxy-D-gluconate 5-dehydrogenase KduD	CDS	WP_012848736.1	ETAE_RS08850	NC_013508.1:2003269-2004030	133.593	-0.197913	0.19663	-1.00652	0.314163	0.616015	FALSE
rne	ribonuclease E	CDS	WP_015683400.1	ETAE_RS09810	NC_013508.1:2223321-2226539	1254.12	0.112511	0.111888	1.00557	0.314621	0.61641	FALSE
	gamma carbonic anhydrase family protein	CDS	WP_012850002.1	ETAE_RS14865	NC_013508.1:3378446-3379000	196.533	0.157729	0.157008	1.00459	0.315094	0.61641	FALSE
pfkA	6-phosphofructokinase	CDS	WP_012850244.1	ETAE_RS16090	NC_013508.1:3638278-3639240	1664.14	0.103817	0.103365	1.00437	0.315201	0.61641	FALSE
	response regulator transcription factor	CDS	WP_012850169.1	ETAE_RS15745	NC_013508.1:3557228-3557821	724.802	0.125817	0.125282	1.00427	0.31525	0.61641	FALSE
	hypothetical protein	CDS	WP_162467507.1	ETAE_RS18085	NC_013508.1:282048-282209	36.4853	-0.316386	0.315182	-1.00382	0.315465	0.61641	FALSE
lptD	LPS assembly protein LptD	CDS	WP_012847474.1	ETAE_RS02915	NC_013508.1:660773-663160	1127.21	0.105329	0.105206	1.00117	0.316743	0.618476	FALSE
	hydrolase	CDS	WP_012850098.1	ETAE_RS15405	NC_013508.1:3471378-3472352	266.502	0.145988	0.146083	0.999349	0.317626	0.619659	FALSE
hisIE	bifunctional phosphoribosyl-AMP cyclohydrolase/phosphoribosyl-ATP diphosphatase HisIE	CDS	WP_012849112.1	ETAE_RS10540	NC_013508.1:2398700-2399332	172.858	0.161452	0.161678	0.998599	0.317989	0.619659	FALSE
	DsbA family protein	CDS	WP_041692582.1	ETAE_RS05015	NC_013508.1:1154339-1154974	1154.34	-0.115004	0.11521	-0.998214	0.318176	0.619659	FALSE
ychF	redox-regulated ATPase YchF	CDS	WP_012848252.1	ETAE_RS06580	NC_013508.1:1508838-1509929	636.874	-0.11146	0.111672	-0.998096	0.318233	0.619659	FALSE
fdnG	formate dehydrogenase-N subunit alpha	CDS	WP_109579853.1	ETAE_RS15590	NC_013508.1:3515790-3518840	5365.25	0.112131	0.112418	0.997445	0.318548	0.619842	FALSE
	YeaH/YhbH family protein	CDS	WP_012848331.1	ETAE_RS06970	NC_013508.1:1589060-1590331	1275.93	0.105513	0.105979	0.9956	0.319445	0.621128	FALSE
	autoinducer 2 ABC transporter substrate-binding protein	CDS	WP_034168504.1	ETAE_RS15675	NC_013508.1:3540767-3541759	681.323	0.112976	0.113554	0.994912	0.319779	0.621128	FALSE
rsmI	16S rRNA (cytidine(1402)-2'-O)-methyltransferase	CDS	WP_012847408.1	ETAE_RS02585	NC_013508.1:582326-583195	545.077	0.127334	0.12801	0.994717	0.319874	0.621128	FALSE
	NAD(P)-dependent oxidoreductase	CDS	WP_012849053.1	ETAE_RS10325	NC_013508.1:2344707-2345717	357.877	-0.129045	0.129962	-0.992938	0.32074	0.622379	FALSE
	cytochrome c biogenesis CcdA family protein	CDS	WP_012849019.1	ETAE_RS10160	NC_013508.1:2301830-2302558	119.902	0.189284	0.190927	0.991392	0.321494	0.622983	FALSE
nuoK	NADH-quinone oxidoreductase subunit NuoK	CDS	WP_012849206.1	ETAE_RS10980	NC_013508.1:2503567-2503869	71.8948	-0.225568	0.227543	-0.99132	0.321529	0.622983	FALSE
yajD	HNH nuclease YajD	CDS	WP_012849349.1	ETAE_RS11665	NC_013508.1:2653579-2653926	87.9779	-0.214776	0.21677	-0.990804	0.321781	0.622983	FALSE
	cobalt-precorrin-4 methyltransferase	CDS	WP_012848835.1	ETAE_RS09310	NC_013508.1:2108760-2109533	45.8259	-0.273575	0.276208	-0.990468	0.321945	0.622983	FALSE
rpoN	RNA polymerase factor sigma-54	CDS	WP_034168337.1	ETAE_RS02390	NC_013508.1:541319-542788	11989.5	0.107464	0.108547	0.990021	0.322164	0.622983	FALSE
	DUF3131 domain-containing protein	CDS	WP_012848777.1	ETAE_RS09030	NC_013508.1:2046668-2048047	585.045	0.122677	0.124465	0.98563	0.324314	0.626114	FALSE
	sodium-dependent transporter	CDS	WP_012850145.1	ETAE_RS15640	NC_013508.1:3531817-3533166	565.798	-0.142209	0.144323	-0.985353	0.324451	0.626114	FALSE
	CBS domain-containing protein	CDS	WP_012847811.1	ETAE_RS04485	NC_013508.1:1032486-1033937	47.2787	0.259879	0.263743	0.985349	0.324453	0.626114	FALSE
	MOSC domain-containing protein	CDS	WP_049761327.1	ETAE_RS17750	NC_013508.1:1409885-1410838	324.414	0.147243	0.149574	0.984419	0.32491	0.626243	FALSE
acrR	multidrug efflux transporter transcriptional repressor AcrR	CDS	WP_012847876.1	ETAE_RS04790	NC_013508.1:1103831-1104544	2187.36	0.102069	0.103728	0.984002	0.325115	0.626243	FALSE
appB	cytochrome d ubiquinol oxidase subunit II	CDS	WP_012849815.1	ETAE_RS13970	NC_013508.1:3156196-3157332	135.261	-0.174308	0.177251	-0.983398	0.325412	0.626243	FALSE
	topoisomerase DNA-binding C4 zinc finger domain-containing protein	CDS	WP_041692556.1	ETAE_RS14885	NC_013508.1:3380641-3381201	256.31	-0.137975	0.140325	-0.983255	0.325482	0.626243	FALSE
proC	pyrroline-5-carboxylate reductase	CDS	WP_012850197.1	ETAE_RS15880	NC_013508.1:3594927-3595736	115.322	-0.18217	0.185332	-0.982939	0.325637	0.626243	FALSE
	DMT family transporter	CDS	WP_012848205.1	ETAE_RS06365	NC_013508.1:1456929-1457771	145.283	0.19198	0.195484	0.982073	0.326064	0.626388	FALSE
	NUDIX domain-containing protein	CDS	WP_012849134.1	ETAE_RS10640	NC_013508.1:2423436-2423864	48.679	-0.273247	0.278478	-0.981214	0.326487	0.626388	FALSE
	ABC transporter ATP-binding protein	CDS	WP_012847544.1	ETAE_RS03250	NC_013508.1:746390-747316	153.977	-0.163455	0.166598	-0.981134	0.326527	0.626388	FALSE
	class I SAM-dependent methyltransferase	CDS	WP_012849249.1	ETAE_RS11200	NC_013508.1:2546299-2547045	286.782	0.141567	0.144374	0.980553	0.326813	0.626388	FALSE
	carboxylate/amino acid/amine transporter	CDS	WP_012847021.1	ETAE_RS17010	NC_013508.1:144792-145691	53.4625	-0.253889	0.259027	-0.980165	0.327005	0.626388	FALSE
recR	recombination mediator RecR	CDS	WP_012847886.1	ETAE_RS04835	NC_013508.1:1113304-1113909	291.886	-0.136377	0.139157	-0.980019	0.327077	0.626388	FALSE
	anaerobic sulfatase maturase	CDS	WP_034168603.1	ETAE_RS11695	NC_013508.1:2659795-2661024	81.3457	-0.218435	0.222997	-0.979541	0.327313	0.626388	FALSE
secA	preprotein translocase subunit SecA	CDS	WP_012847517.1	ETAE_RS03125	NC_013508.1:717677-720385	983.241	0.102944	0.105135	0.97916	0.327501	0.626388	FALSE
mreD	rod shape-determining protein MreD	CDS	WP_012849947.1	ETAE_RS14565	NC_013508.1:3307275-3307763	90.922	-0.193632	0.197999	-0.977947	0.328101	0.627107	FALSE
	lipoprotein	CDS	WP_015461117.1	ETAE_RS04685	NC_013508.1:1079315-1079893	493.829	0.118305	0.121205	0.976081	0.329024	0.628443	FALSE
dnaA	chromosomal replication initiator protein DnaA	CDS	WP_109579898.1	ETAE_RS00005	NC_013508.1:3760395-3761786	947.193	-0.109825	0.112631	-0.97509	0.329516	0.628953	FALSE
	SprT family zinc-dependent metalloprotease	CDS	WP_015460760.1	ETAE_RS01335	NC_013508.1:308174-308689	111.724	0.177954	0.182712	0.97396	0.330076	0.629337	FALSE
yjjX	inosine/xanthosine triphosphatase	CDS	WP_012847415.1	ETAE_RS02620	NC_013508.1:591301-591837	285.357	0.132517	0.136085	0.97378	0.330166	0.629337	FALSE
	glycerate kinase	CDS	WP_012850120.1	ETAE_RS15515	NC_013508.1:3502574-3503710	38.3591	-0.283621	0.291445	-0.973155	0.330476	0.629346	FALSE
cfa	cyclopropane fatty acyl phospholipid synthase	CDS	WP_012848511.1	ETAE_RS07875	NC_013508.1:1778435-1779586	320.91	-0.131421	0.135086	-0.972866	0.33062	0.629346	FALSE
	TonB family protein	CDS	WP_012848375.1	ETAE_RS07165	NC_013508.1:1630907-1631776	135.167	0.16986	0.17491	0.971124	0.331487	0.630567	FALSE
glnE	bifunctional [glutamate--ammonia ligase]-adenylyl-L-tyrosine phosphorylase/[glutamate--ammonia-ligase] adenylyltransferase	CDS	WP_012847339.1	ETAE_RS02235	NC_013508.1:512329-515166	309.245	0.131788	0.136016	0.968918	0.332586	0.632229	FALSE
	glycosyl transferase	CDS	WP_012848823.1	ETAE_RS09250	NC_013508.1:2098621-2099538	100.53	-0.199823	0.207217	-0.964319	0.334886	0.634974	FALSE
	molybdopterin-dependent oxidoreductase	CDS	WP_012847716.1	ETAE_RS04055	NC_013508.1:936407-937195	118.477	-0.20735	0.215044	-0.964219	0.334936	0.634974	FALSE
	hemolysin family protein	CDS	WP_012847250.1	ETAE_RS01790	NC_013508.1:417005-418351	1365.32	0.0935484	0.0971237	0.963188	0.335453	0.635094	FALSE
sucC	ADP-forming succinate--CoA ligase subunit beta	CDS	WP_012849409.1	ETAE_RS11975	NC_013508.1:2711068-2712234	803.721	-0.119694	0.124415	-0.962049	0.336025	0.635748	FALSE
	glycosyltransferase family 2 protein	CDS	WP_226079130.1	ETAE_RS16915	NC_013508.1:1300433-1301278	48.9989	-0.251741	0.262155	-0.960275	0.336917	0.636575	FALSE
panF	sodium/pantothenate symporter	CDS	WP_012849959.1	ETAE_RS14625	NC_013508.1:3319028-3320482	77.813	-0.217246	0.226701	-0.958292	0.337915	0.637602	FALSE
fabZ	3-hydroxyacyl-ACP dehydratase FabZ	CDS	WP_005282947.1	ETAE_RS03615	NC_013508.1:826546-827001	137.978	-0.164632	0.172224	-0.95592	0.339113	0.638663	FALSE
	DEAD/DEAH family ATP-dependent RNA helicase	CDS	WP_012847284.1	ETAE_RS01975	NC_013508.1:456421-458325	621.73	-0.111305	0.11645	-0.955824	0.339161	0.638663	FALSE
lptF	LPS export ABC transporter permease LptF	CDS	WP_012849909.1	ETAE_RS14380	NC_013508.1:3258773-3259873	1232.3	-0.100414	0.105194	-0.954559	0.339801	0.639008	FALSE
	PTS sugar transporter subunit IIC	CDS	WP_012847551.1	ETAE_RS03280	NC_013508.1:751700-752488	69.0205	-0.232401	0.24375	-0.953439	0.340368	0.639286	FALSE
	iron-containing alcohol dehydrogenase	CDS	WP_012848190.1	ETAE_RS06300	NC_013508.1:1442304-1443458	99.3782	0.188264	0.197473	0.953366	0.340405	0.639286	FALSE
yeiP	elongation factor P-like protein YeiP	CDS	WP_012849118.1	ETAE_RS10570	NC_013508.1:2406592-2407164	97.3765	-0.201366	0.211384	-0.952607	0.340789	0.639579	FALSE
ldtD	L%2CD-transpeptidase	CDS	WP_012848990.1	ETAE_RS10015	NC_013508.1:2264163-2265797	1114.77	0.123553	0.129763	0.952142	0.341025	0.639593	FALSE
ydfG	bifunctional NADP-dependent 3-hydroxy acid dehydrogenase/3-hydroxypropionate dehydrogenase YdfG	CDS	WP_012848566.1	ETAE_RS08125	NC_013508.1:1833266-1834015	241.224	0.144106	0.15174	0.949685	0.342272	0.63993	FALSE
	hemin uptake protein HemP	CDS	WP_012848636.1	ETAE_RS17775	NC_013508.1:1908407-1908637	178.223	0.15066	0.158658	0.949589	0.342321	0.63993	FALSE
mtnN	5'-methylthioadenosine/S-adenosylhomocysteine nucleosidase	CDS	WP_012849598.1	ETAE_RS12885	NC_013508.1:2910743-2911441	155.243	0.161997	0.170636	0.949371	0.342432	0.63993	FALSE
	DUF3261 domain-containing protein	CDS	WP_012847692.1	ETAE_RS03955	NC_013508.1:915515-916099	67.4335	0.21919	0.230918	0.949212	0.342513	0.63993	FALSE
	IS256 family transposase	CDS	WP_012848447.1	ETAE_RS07540	NC_013508.1:1702056-1703264	322.368	0.140611	0.148153	0.94909	0.342575	0.63993	FALSE
nfo	deoxyribonuclease IV	CDS	WP_012848041.1	ETAE_RS05585	NC_013508.1:1280811-1281659	297.4	0.128183	0.135249	0.947754	0.343255	0.640646	FALSE
	cobyric acid synthase	CDS	WP_034168633.1	ETAE_RS18140	NC_013508.1:2100668-2102197	70.8841	-0.213928	0.225796	-0.947438	0.343415	0.640646	FALSE
	cupin domain-containing protein	CDS	WP_012848896.1	ETAE_RS09585	NC_013508.1:2174861-2175982	725.427	0.113459	0.119831	0.946824	0.343728	0.640803	FALSE
	DeoR/GlpR family DNA-binding transcription regulator	CDS	WP_012849365.1	ETAE_RS11740	NC_013508.1:2668809-2669561	260.04	-0.149887	0.158526	-0.945501	0.344403	0.641078	FALSE
	type 1 fimbrial protein	CDS	WP_012847894.1	ETAE_RS04865	NC_013508.1:1120018-1120551	281.024	-0.131615	0.139399	-0.944161	0.345087	0.641078	FALSE
	DUF488 family protein	CDS	WP_012847244.1	ETAE_RS01760	NC_013508.1:412868-413236	145.488	0.157879	0.167223	0.94412	0.345108	0.641078	FALSE
	OFA family MFS transporter	CDS	WP_012847096.1	ETAE_RS01060	NC_013508.1:244922-246598	87.8011	-0.229067	0.242661	-0.94398	0.34518	0.641078	FALSE
	Bcr/CflA family multidrug efflux MFS transporter	CDS	WP_012849142.1	ETAE_RS10670	NC_013508.1:2429944-2431137	296.67	0.141819	0.150251	0.94388	0.345231	0.641078	FALSE
atoS	two-component system sensor histidine kinase AtoS	CDS	WP_071818521.1	ETAE_RS09360	NC_013508.1:2117896-2119722	144.722	0.171582	0.181868	0.94344	0.345456	0.641078	FALSE
	Na+/H+ antiporter	CDS	WP_012849972.1	ETAE_RS14685	NC_013508.1:3328183-3329829	398.084	0.125388	0.132911	0.943398	0.345477	0.641078	FALSE
lolB	lipoprotein insertase outer membrane protein LolB	CDS	WP_015461336.1	ETAE_RS06610	NC_013508.1:1514713-1515339	288.969	0.141045	0.149928	0.940753	0.346832	0.64274	FALSE
	NCS2 family permease	CDS	WP_015462390.1	ETAE_RS14690	NC_013508.1:3330044-3331411	251.321	0.132873	0.141446	0.93939	0.34753	0.643081	FALSE
potD	spermidine/putrescine ABC transporter substrate-binding protein PotD	CDS	WP_012848723.1	ETAE_RS08800	NC_013508.1:1994234-1995292	381.209	0.123921	0.131964	0.939052	0.347704	0.643081	FALSE
	PTS system mannose/fructose/sorbose family transporter subunit IID	CDS	WP_012849360.1	ETAE_RS11715	NC_013508.1:2664081-2664971	72.5689	0.213834	0.228284	0.936699	0.348913	0.644497	FALSE
rsxC	electron transport complex subunit RsxC	CDS	WP_012848540.1	ETAE_RS08005	NC_013508.1:1803648-1805951	82.2857	0.198371	0.211784	0.936667	0.34893	0.644497	FALSE
zwf	glucose-6-phosphate dehydrogenase	CDS	WP_012848302.1	ETAE_RS06830	NC_013508.1:1561380-1562852	347.284	-0.11964	0.127924	-0.935248	0.34966	0.64542	FALSE
	YdgA family protein	CDS	WP_012848548.1	ETAE_RS08045	NC_013508.1:1812753-1814231	1288.59	0.0957748	0.10255	0.933933	0.350338	0.646246	FALSE
xthA	exodeoxyribonuclease III	CDS	WP_012848349.1	ETAE_RS07060	NC_013508.1:1608813-1609622	197.533	0.155511	0.166657	0.933121	0.350758	0.646594	FALSE
ftsY	signal recognition particle-docking protein FtsY	CDS	WP_012850126.1	ETAE_RS15545	NC_013508.1:3509193-3510962	311.943	-0.123212	0.132395	-0.930633	0.352043	0.6481	FALSE
hemA	glutamyl-tRNA reductase	CDS	WP_012848258.1	ETAE_RS06615	NC_013508.1:1515552-1516814	1826.11	0.0933926	0.100395	0.930255	0.352239	0.6481	FALSE
	lipoate--protein ligase	CDS	WP_012848644.1	ETAE_RS08470	NC_013508.1:1917024-1918037	166.251	-0.148872	0.160043	-0.930199	0.352268	0.6481	FALSE
yhbY	ribosome assembly RNA-binding protein YhbY	CDS	WP_012847271.1	ETAE_RS01895	NC_013508.1:439970-440263	1872.91	0.089554	0.0963859	0.929119	0.352827	0.648702	FALSE
serS	serine--tRNA ligase	CDS	WP_012849028.1	ETAE_RS10200	NC_013508.1:2310735-2312027	2597.79	0.0953596	0.102782	0.927787	0.353518	0.649149	FALSE
	YcbJ family phosphotransferase	CDS	WP_012848999.1	ETAE_RS10060	NC_013508.1:2278032-2278925	439.393	-0.113626	0.122474	-0.927756	0.353534	0.649149	FALSE
	YijD family membrane protein	CDS	WP_012850267.1	ETAE_RS16235	NC_013508.1:3666069-3666479	839.761	0.110404	0.119064	0.927264	0.353789	0.649193	FALSE
	amino acid permease	CDS	WP_012847652.1	ETAE_RS03795	NC_013508.1:867849-869300	69.2329	0.217722	0.235017	0.92641	0.354233	0.649582	FALSE
	Maf-like protein	CDS	WP_012848938.1	ETAE_RS09795	NC_013508.1:2218795-2219385	169.516	-0.152889	0.165372	-0.924513	0.355219	0.650539	FALSE
eco	serine protease inhibitor ecotin	CDS	WP_015683427.1	ETAE_RS11645	NC_013508.1:2647735-2648238	117.565	-0.179549	0.194398	-0.923618	0.355685	0.650848	FALSE
bioA	adenosylmethionine--8-amino-7-oxononanoate transaminase	CDS	WP_012849382.1	ETAE_RS11810	NC_013508.1:2682670-2683962	440.871	0.117114	0.126844	0.923296	0.355853	0.650848	FALSE
	NAD-dependent epimerase	CDS	WP_012848064.1	ETAE_RS05690	NC_013508.1:1307917-1308924	572.483	-0.117603	0.127465	-0.922637	0.356197	0.651052	FALSE
hisG	ATP phosphoribosyltransferase	CDS	WP_012849105.1	ETAE_RS10505	NC_013508.1:2392242-2393141	80.26	0.198778	0.215991	0.920309	0.357411	0.652846	FALSE
brnQ	branched-chain amino acid transport system II carrier protein	CDS	WP_034168418.1	ETAE_RS04500	NC_013508.1:1037512-1038819	129.739	0.159224	0.173168	0.919476	0.357846	0.653215	FALSE
sodB	superoxide dismutase [Fe]	CDS	WP_012848518.1	ETAE_RS07905	NC_013508.1:1785807-1786385	2553.24	-0.101408	0.110415	-0.918432	0.358393	0.653787	FALSE
nanR	transcriptional regulator NanR	CDS	WP_012848236.1	ETAE_RS06500	NC_013508.1:1490010-1490792	999.183	0.103715	0.113193	0.916269	0.359526	0.655427	FALSE
	LysE family translocator	CDS	WP_012850099.1	ETAE_RS15410	NC_013508.1:3472451-3473056	263.626	-0.130855	0.143063	-0.914668	0.360366	0.656406	FALSE
	DUF1919 domain-containing protein	CDS	WP_012848379.1	ETAE_RS07185	NC_013508.1:1634865-1635455	82.4358	-0.198586	0.217187	-0.914353	0.360531	0.656406	FALSE
	GNAT family N-acetyltransferase	CDS	WP_012849916.1	ETAE_RS14410	NC_013508.1:3268729-3269232	86.3483	0.194779	0.2132	0.913595	0.36093	0.656704	FALSE
zapB	cell division protein ZapB	CDS	WP_015462513.1	ETAE_RS16040	NC_013508.1:3628542-3628784	1324.94	-0.099875	0.109518	-0.911951	0.361795	0.657851	FALSE
pykF	pyruvate kinase PykF	CDS	WP_012848688.1	ETAE_RS08655	NC_013508.1:1960772-1962184	841.604	0.09882	0.108523	0.910589	0.362512	0.658686	FALSE
folD	bifunctional methylenetetrahydrofolate dehydrogenase/methenyltetrahydrofolate cyclohydrolase FolD	CDS	WP_015462158.1	ETAE_RS12525	NC_013508.1:2829976-2830833	480.65	0.128204	0.140855	0.910187	0.362724	0.658686	FALSE
mlaD	outer membrane lipid asymmetry maintenance protein MlaD	CDS	WP_012847378.1	ETAE_RS02435	NC_013508.1:549246-549779	141.006	-0.157762	0.173435	-0.909632	0.363016	0.65879	FALSE
	YoaH family protein	CDS	WP_012848677.1	ETAE_RS08605	NC_013508.1:1947484-1947678	39.4431	-0.274576	0.302211	-0.908557	0.363584	0.659393	FALSE
pncA	bifunctional nicotinamidase/pyrazinamidase	CDS	WP_012848339.1	ETAE_RS07015	NC_013508.1:1599285-1599920	529.689	0.114124	0.125717	0.90778	0.363994	0.65971	FALSE
trpS	tryptophan--tRNA ligase	CDS	WP_012849181.1	ETAE_RS10865	NC_013508.1:2475750-2476781	71.3833	0.20016	0.220742	0.906762	0.364533	0.65993	FALSE
hybC	hydrogenase 2 large subunit	CDS	WP_012849194.1	ETAE_RS10925	NC_013508.1:2488468-2490171	511.196	-0.107634	0.11878	-0.906159	0.364852	0.65993	FALSE
clpA	ATP-dependent Clp protease ATP-binding subunit ClpA	CDS	WP_012849037.1	ETAE_RS10250	NC_013508.1:2325626-2327920	3054.2	-0.090713	0.100138	-0.90588	0.364999	0.65993	FALSE
	inorganic phosphate transporter	CDS	WP_012847335.1	ETAE_RS02220	NC_013508.1:508826-510091	184.578	0.148067	0.163513	0.905534	0.365183	0.65993	FALSE
recO	DNA repair protein RecO	CDS	WP_012849547.1	ETAE_RS12650	NC_013508.1:2857849-2858577	399.79	0.14293	0.157907	0.905158	0.365382	0.65993	FALSE
gloB	hydroxyacylglutathione hydrolase	CDS	WP_012849650.1	ETAE_RS13145	NC_013508.1:2963051-2963806	1117.43	0.0953159	0.105335	0.90488	0.365529	0.65993	FALSE
	succinate dehydrogenase iron-sulfur subunit	CDS	WP_012849412.1	ETAE_RS11990	NC_013508.1:2716658-2717374	1856.45	0.0907886	0.100824	0.900467	0.367872	0.662429	FALSE
hemY	protoheme IX biogenesis protein HemY	CDS	WP_012846995.1	ETAE_RS00525	NC_013508.1:114500-115699	182.437	-0.143067	0.159025	-0.899652	0.368305	0.662429	FALSE
cmoA	carboxy-S-adenosyl-L-methionine synthase CmoA	CDS	WP_012848284.1	ETAE_RS06740	NC_013508.1:1542798-1543568	288.337	0.124512	0.13841	0.899588	0.368339	0.662429	FALSE
ccmB	heme exporter protein CcmB	CDS	WP_012849289.1	ETAE_RS11390	NC_013508.1:2589071-2589730	100.978	-0.191696	0.213368	-0.89843	0.368956	0.662429	FALSE
	hypothetical protein	CDS	WP_012848913.1	ETAE_RS09665	NC_013508.1:2193716-2194243	98.0618	-0.180665	0.201469	-0.896737	0.369859	0.662429	FALSE
	LysR family transcriptional regulator	CDS	WP_012848212.1	ETAE_RS06395	NC_013508.1:1462868-1463794	175.747	0.147357	0.164332	0.896704	0.369877	0.662429	FALSE
	CusA/CzcA family heavy metal efflux RND transporter	CDS	WP_012848510.1	ETAE_RS07870	NC_013508.1:1775238-1778405	279.317	0.137372	0.153209	0.896632	0.369915	0.662429	FALSE
truB	tRNA pseudouridine(55) synthase TruB	CDS	WP_012847281.1	ETAE_RS01955	NC_013508.1:451484-452446	73.0752	0.207328	0.231231	0.896628	0.369918	0.662429	FALSE
mnmH	tRNA 2-selenouridine(34) synthase MnmH	CDS	WP_012848345.1	ETAE_RS07040	NC_013508.1:1604991-1606103	171.735	-0.140344	0.156602	-0.896186	0.370154	0.662429	FALSE
tilS	tRNA lysidine(34) synthetase TilS	CDS	WP_012847627.1	ETAE_RS03670	NC_013508.1:842168-843487	245.347	0.126209	0.140892	0.895782	0.370369	0.662429	FALSE
	YgeY family selenium metabolism-linked hydrolase	CDS	WP_012849986.1	ETAE_RS14750	NC_013508.1:3348829-3350046	550.354	0.109121	0.121827	0.895703	0.370411	0.662429	FALSE
rnc	ribonuclease III	CDS	WP_012849549.1	ETAE_RS12660	NC_013508.1:2859488-2860168	1838.81	-0.105161	0.117408	-0.895687	0.37042	0.662429	FALSE
	YceK/YidQ family lipoprotein	CDS	WP_015460647.1	ETAE_RS00035	NC_013508.1:8367-8717	684.899	0.108533	0.121188	0.895571	0.370482	0.662429	FALSE
upp	uracil phosphoribosyltransferase	CDS	WP_012847951.1	ETAE_RS05135	NC_013508.1:1186705-1187331	89.6526	-0.182168	0.203718	-0.894217	0.371206	0.662429	FALSE
tssK	type VI secretion system baseplate subunit TssK	CDS	WP_012849270.1	ETAE_RS11300	NC_013508.1:2569522-2570910	66.1501	-0.223226	0.249664	-0.894106	0.371265	0.662429	FALSE
moeB	molybdopterin-synthase adenylyltransferase MoeB	CDS	WP_012848015.1	ETAE_RS05495	NC_013508.1:1254194-1254973	148.639	0.152396	0.170453	0.89406	0.37129	0.662429	FALSE
	electron transport complex subunit E	CDS	WP_012848537.1	ETAE_RS07990	NC_013508.1:1801264-1801974	114.702	-0.194599	0.21767	-0.894008	0.371318	0.662429	FALSE
rffC	dTDP-4-amino-4%2C6-dideoxy-D-galactose acyltransferase	CDS	WP_012846987.1	ETAE_RS00475	NC_013508.1:107017-107712	54.4083	-0.223069	0.249561	-0.893845	0.371405	0.662429	FALSE
	MFS transporter	CDS	WP_012848417.1	ETAE_RS07395	NC_013508.1:1674192-1675571	182.948	0.14277	0.159898	0.89288	0.371921	0.662928	FALSE
queC	7-cyano-7-deazaguanine synthase QueC	CDS	WP_012847862.1	ETAE_RS04730	NC_013508.1:1090499-1091188	119.689	0.174148	0.19516	0.892335	0.372213	0.663027	FALSE
yegD	molecular chaperone	CDS	WP_012847809.1	ETAE_RS04475	NC_013508.1:1027893-1029245	96.5842	0.182784	0.204966	0.891778	0.372512	0.663137	FALSE
nikA	nickel ABC transporter substrate-binding protein	CDS	WP_012848235.1	ETAE_RS06495	NC_013508.1:1488120-1489688	111.425	0.163752	0.183926	0.890315	0.373297	0.664113	FALSE
dsbB	disulfide bond formation protein DsbB	CDS	WP_012848321.1	ETAE_RS06925	NC_013508.1:1579154-1579684	601.816	-0.103557	0.116384	-0.889784	0.373582	0.664199	FALSE
	aspartate-semialdehyde dehydrogenase	CDS	WP_012849245.1	ETAE_RS11180	NC_013508.1:2542749-2543759	179.157	-0.140159	0.157715	-0.888686	0.374172	0.664825	FALSE
	oxidative stress defense protein	CDS	WP_012849774.1	ETAE_RS13790	NC_013508.1:3113326-3114045	1395.7	0.107198	0.120763	0.88767	0.374718	0.665374	FALSE
mnmE	tRNA uridine-5-carboxymethylaminomethyl(34) synthesis GTPase MnmE	CDS	WP_041692615.1	ETAE_RS16635	NC_013508.1:3755835-3757199	258.144	0.124219	0.140062	0.886881	0.375143	0.665452	FALSE
	hypothetical protein	CDS	WP_012849447.1	ETAE_RS12165	NC_013508.1:2757689-2758456	151.971	-0.154119	0.173811	-0.886706	0.375237	0.665452	FALSE
	hemagglutinin repeat-containing protein	CDS	WP_012847685.1	ETAE_RS03925	NC_013508.1:901789-909390	469.927	0.10711	0.1211	0.884474	0.376441	0.666422	FALSE
moaC	cyclic pyranopterin monophosphate synthase MoaC	CDS	WP_012849176.1	ETAE_RS10840	NC_013508.1:2470037-2470522	184.156	0.15175	0.171577	0.884439	0.376459	0.666422	FALSE
crl	sigma factor-binding protein Crl	CDS	WP_012847662.1	ETAE_RS03840	NC_013508.1:880255-880656	811.586	-0.10088	0.114179	-0.88353	0.37695	0.666422	FALSE
	anaerobic C4-dicarboxylate transporter	CDS	WP_012847785.1	ETAE_RS04370	NC_013508.1:1007543-1008844	181.053	0.152383	0.172479	0.883487	0.376973	0.666422	FALSE
prfA	peptide chain release factor 1	CDS	WP_012848259.1	ETAE_RS06620	NC_013508.1:1516855-1517937	264.61	-0.127062	0.144558	-0.878966	0.37942	0.670324	FALSE
	CidA/LrgA family protein	CDS	WP_034165001.1	ETAE_RS05540	NC_013508.1:1266011-1266427	72.4651	-0.200084	0.228085	-0.877235	0.380359	0.671561	FALSE
	glycosyltransferase family 4 protein	CDS	WP_012848060.1	ETAE_RS05670	NC_013508.1:1303515-1304633	143.885	-0.155344	0.177418	-0.875579	0.381259	0.672725	FALSE
	YifB family Mg chelatase-like AAA ATPase	CDS	WP_012846967.1	ETAE_RS00370	NC_013508.1:80205-81725	53.3677	0.223239	0.255756	0.872861	0.382739	0.67485	FALSE
gyrB	DNA topoisomerase (ATP-hydrolyzing) subunit B	CDS	WP_012846887.1	ETAE_RS00020	NC_013508.1:3645-6059	1629.66	-0.0839878	0.096263	-0.872483	0.382945	0.67485	FALSE
	hypothetical protein	CDS	WP_012848476.1	ETAE_RS07695	NC_013508.1:1731033-1731809	40.7043	0.251866	0.288836	0.872004	0.383206	0.674886	FALSE
	YdbL family protein	CDS	WP_012848608.1	ETAE_RS08315	NC_013508.1:1879643-1879969	147.235	-0.152347	0.174974	-0.870683	0.383927	0.675301	FALSE
	universal stress protein	CDS	WP_012848044.1	ETAE_RS05600	NC_013508.1:1283554-1283994	1680.97	0.108541	0.124762	0.869988	0.384307	0.675301	FALSE
	methylated-DNA--[protein]-cysteine S-methyltransferase	CDS	WP_012849065.1	ETAE_RS10385	NC_013508.1:2356865-2357353	197.587	0.138989	0.159961	0.868899	0.384903	0.675301	FALSE
	tagatose bisphosphate family class II aldolase	CDS	WP_012849353.1	ETAE_RS11680	NC_013508.1:2655592-2656446	54.1977	0.219008	0.252056	0.868887	0.384909	0.675301	FALSE
bglX	beta-glucosidase BglX	CDS	WP_012849201.1	ETAE_RS10960	NC_013508.1:2496055-2498358	175.919	0.143623	0.165331	0.8687	0.385011	0.675301	FALSE
	N-acetyltransferase	CDS	WP_014524144.1	ETAE_RS00075	NC_013508.1:16122-16628	114.688	-0.158552	0.182561	-0.868486	0.385129	0.675301	FALSE
hemC	hydroxymethylbilane synthase	CDS	WP_012846998.1	ETAE_RS00540	NC_013508.1:117622-118575	295.688	-0.122662	0.141324	-0.867945	0.385424	0.675397	FALSE
	ABC transporter permease	CDS	WP_012850156.1	ETAE_RS15685	NC_013508.1:3543375-3544364	84.3931	0.182168	0.210452	0.865599	0.38671	0.67638	FALSE
	FUSC family protein	CDS	WP_012849810.1	ETAE_RS13945	NC_013508.1:3150498-3151622	200.725	0.135059	0.156526	0.862855	0.388217	0.67785	FALSE
lpxB	lipid-A-disaccharide synthase	CDS	WP_012847618.1	ETAE_RS03625	NC_013508.1:827797-828981	52.8675	-0.218046	0.252908	-0.862152	0.388604	0.67785	FALSE
qseC	two-component system sensor histidine kinase QseC	CDS	WP_012847320.1	ETAE_RS02135	NC_013508.1:491147-492511	166.084	0.143724	0.166759	0.861869	0.388759	0.67785	FALSE
	kinase inhibitor	CDS	WP_012849097.1	ETAE_RS10475	NC_013508.1:2384423-2384974	3101.76	0.0873177	0.101312	0.861869	0.38876	0.67785	FALSE
cbiB	adenosylcobinamide-phosphate synthase CbiB	CDS	WP_012848840.1	ETAE_RS09335	NC_013508.1:2112465-2113424	58.0625	-0.212321	0.246722	-0.860569	0.389475	0.677986	FALSE
motB	flagellar motor protein MotB	CDS	WP_012848195.1	ETAE_RS06320	NC_013508.1:1446373-1447371	42.5379	0.259105	0.301224	0.860173	0.389694	0.677986	FALSE
pitA	inorganic phosphate transporter PitA	CDS	WP_041692562.1	ETAE_RS15635	NC_013508.1:3530237-3531733	374.843	0.107816	0.125366	0.86001	0.389783	0.677986	FALSE
	ABC transporter substrate-binding protein	CDS	WP_012850191.1	ETAE_RS15840	NC_013508.1:3586097-3587725	128.557	-0.156774	0.182302	-0.85997	0.389805	0.677986	FALSE
	OmpA family lipoprotein	CDS	WP_012846900.1	ETAE_RS00085	NC_013508.1:17497-18156	101.309	-0.171458	0.199483	-0.85951	0.390059	0.678006	FALSE
	PPC domain-containing protein	CDS	WP_012848824.1	ETAE_RS09255	NC_013508.1:2099665-2100069	125.412	-0.15453	0.179921	-0.858878	0.390408	0.678192	FALSE
gpt	xanthine phosphoribosyltransferase	CDS	WP_012847660.1	ETAE_RS03830	NC_013508.1:878285-878743	254.522	-0.133265	0.155334	-0.857927	0.390933	0.678683	FALSE
fre	NAD(P)H-flavin reductase	CDS	WP_041692476.1	ETAE_RS00740	NC_013508.1:164073-164774	418.588	-0.110529	0.12904	-0.856551	0.391693	0.679413	FALSE
	hypothetical protein	CDS	WP_015461257.1	ETAE_RS05930	NC_013508.1:1360669-1361013	1742.35	0.0868151	0.101385	0.856288	0.391838	0.679413	FALSE
	MAPEG family protein	CDS	WP_012848286.1	ETAE_RS06750	NC_013508.1:1545253-1545651	5320.04	0.0883721	0.10339	0.854745	0.392693	0.680473	FALSE
	GNAT family acetyltransferase	CDS	WP_012847991.1	ETAE_RS05325	NC_013508.1:1226208-1226633	549.472	-0.100466	0.117664	-0.853836	0.393196	0.680755	FALSE
dksA	RNA polymerase-binding protein DksA	CDS	WP_012847562.1	ETAE_RS03330	NC_013508.1:762342-762797	4318.83	-0.0855115	0.100181	-0.853574	0.393341	0.680755	FALSE
	4Fe-4S dicluster domain-containing protein	CDS	WP_012849618.1	ETAE_RS12980	NC_013508.1:2931971-2932642	43.7179	-0.253914	0.298172	-0.851568	0.394454	0.681839	FALSE
	cobyric acid synthase	CDS	WP_012848686.1	ETAE_RS08645	NC_013508.1:1957118-1958659	40.7431	-0.242848	0.285178	-0.851567	0.394455	0.681839	FALSE
recX	recombination regulator RecX	CDS	WP_012849683.1	ETAE_RS13350	NC_013508.1:3005328-3005768	85.7169	-0.186912	0.219703	-0.850748	0.39491	0.682205	FALSE
epmB	EF-P beta-lysylation protein EpmB	CDS	WP_012847209.1	ETAE_RS01565	NC_013508.1:375717-376745	407.651	-0.109556	0.129083	-0.848726	0.396034	0.683725	FALSE
	insulinase family protein	CDS	WP_012850175.1	ETAE_RS15770	NC_013508.1:3562360-3563892	1817.08	0.0949035	0.112175	0.846034	0.397534	0.68536	FALSE
	ribbon-helix-helix domain-containing protein	CDS	WP_015461419.1	ETAE_RS17300	NC_013508.1:1698905-1699186	63.1971	0.199372	0.235766	0.845635	0.397756	0.68536	FALSE
	YcjF family protein	CDS	WP_012848699.1	ETAE_RS08690	NC_013508.1:1969836-1970903	104.715	0.167097	0.19763	0.845505	0.397829	0.68536	FALSE
	glycosyltransferase family 2 protein	CDS	WP_012848781.1	ETAE_RS09050	NC_013508.1:2051767-2052693	919.255	-0.111866	0.132409	-0.844852	0.398194	0.68536	FALSE
amiB	N-acetylmuramoyl-L-alanine amidase AmiB	CDS	WP_172454875.1	ETAE_RS01655	NC_013508.1:392899-394491	285.055	-0.125589	0.148734	-0.844387	0.398453	0.68536	FALSE
	AraC family transcriptional regulator	CDS	WP_012850199.1	ETAE_RS15890	NC_013508.1:3597181-3597945	276.326	-0.117204	0.138804	-0.844383	0.398455	0.68536	FALSE
asnA	aspartate--ammonia ligase	CDS	WP_012850315.1	ETAE_RS16490	NC_013508.1:3726044-3727036	4199.56	-0.089996	0.106636	-0.843959	0.398693	0.68536	FALSE
	C69 family dipeptidase	CDS	WP_012849103.1	ETAE_RS10500	NC_013508.1:2390381-2391880	294.322	0.120483	0.143102	0.841937	0.399823	0.686882	FALSE
pflB	formate C-acetyltransferase	CDS	WP_012849014.1	ETAE_RS10135	NC_013508.1:2296916-2299198	1494.85	0.0924159	0.109976	0.840326	0.400726	0.687401	FALSE
uvrD	DNA helicase II	CDS	WP_012847006.1	ETAE_RS00580	NC_013508.1:125370-127529	302.201	-0.11397	0.135635	-0.840267	0.400758	0.687401	FALSE
trpA	tryptophan synthase subunit alpha	CDS	WP_012848383.1	ETAE_RS07205	NC_013508.1:1637943-1638749	200.226	-0.13575	0.161761	-0.839199	0.401357	0.687401	FALSE
nagK	N-acetylglucosamine kinase	CDS	WP_012848898.1	ETAE_RS09595	NC_013508.1:2176921-2177826	89.7352	-0.182696	0.217711	-0.839171	0.401373	0.687401	FALSE
	UbiX family flavin prenyltransferase	CDS	WP_012849237.1	ETAE_RS11140	NC_013508.1:2534943-2535521	254.432	0.118883	0.141682	0.83908	0.401424	0.687401	FALSE
	hypothetical protein	CDS	WP_012849992.1	ETAE_RS14770	NC_013508.1:3354942-3355271	84.8417	0.191093	0.227928	0.838392	0.40181	0.687401	FALSE
	helix-turn-helix domain-containing protein	CDS	WP_012847780.1	ETAE_RS04345	NC_013508.1:1003063-1003890	41.0293	0.236365	0.282008	0.83815	0.401946	0.687401	FALSE
	AsmA family protein	CDS	WP_012846907.1	ETAE_RS00115	NC_013508.1:22815-24512	493.857	0.104911	0.125226	0.837775	0.402157	0.687401	FALSE
	hypothetical protein	CDS	WP_012847699.1	ETAE_RS03990	NC_013508.1:922794-923375	97.83	-0.162371	0.193885	-0.837462	0.402333	0.687401	FALSE
	amino acid permease	CDS	WP_012847528.1	ETAE_RS03180	NC_013508.1:728701-730074	264.128	-0.115322	0.137968	-0.835862	0.403233	0.688518	FALSE
	NupC/NupG family nucleoside CNT transporter	CDS	WP_012848004.1	ETAE_RS05445	NC_013508.1:1241701-1242885	115.79	0.155424	0.186502	0.833361	0.404641	0.690264	FALSE
	SlyX family protein	CDS	WP_012850041.1	ETAE_RS15120	NC_013508.1:3411824-3412057	270.383	-0.123166	0.147834	-0.833139	0.404766	0.690264	FALSE
xerC	tyrosine recombinase XerC	CDS	WP_012847004.1	ETAE_RS00570	NC_013508.1:123666-124577	120.832	-0.165636	0.199087	-0.831977	0.405422	0.690572	FALSE
	DedA family protein	CDS	WP_012849243.1	ETAE_RS11170	NC_013508.1:2541242-2541907	244.856	0.13003	0.156427	0.831251	0.405832	0.690851	FALSE
dnaX	DNA polymerase III subunit gamma/tau	CDS	WP_041692581.1	ETAE_RS04825	NC_013508.1:1110972-1112930	610.853	0.0931977	0.112314	0.829796	0.406654	0.691756	FALSE
	DUF134 domain-containing protein	CDS	WP_015461422.1	ETAE_RS07765	NC_013508.1:1744679-1744957	202.261	0.131122	0.158086	0.829437	0.406857	0.691756	FALSE
	phosphoethanolamine--lipid A transferase	CDS	WP_012848077.1	ETAE_RS05770	NC_013508.1:1325627-1327252	97.8686	0.159098	0.191979	0.828728	0.407258	0.692018	FALSE
sspA	stringent starvation protein A	CDS	WP_012847388.1	ETAE_RS02490	NC_013508.1:558594-559235	874.283	-0.0965228	0.116722	-0.826943	0.408269	0.693315	FALSE
	PTS mannose/fructose/sorbose/N-acetylgalactosamine transporter subunit IIC	CDS	WP_012849361.1	ETAE_RS11720	NC_013508.1:2664961-2665731	53.0699	-0.212074	0.256814	-0.825788	0.408924	0.694007	FALSE
traT	complement resistance protein TraT	CDS	WP_012847767.1	ETAE_RS04285	NC_013508.1:984506-985243	138.733	0.146159	0.177139	0.825109	0.40931	0.694241	FALSE
hybA	hydrogenase 2 operon protein HybA	CDS	WP_012849196.1	ETAE_RS10935	NC_013508.1:2491351-2492334	193.399	-0.127915	0.155768	-0.821192	0.411537	0.697064	FALSE
	protein-disulfide reductase DsbD	CDS	WP_012847185.1	ETAE_RS01450	NC_013508.1:337154-338872	518.563	0.102051	0.124313	0.820917	0.411694	0.697064	FALSE
	type VI secretion protein	CDS	WP_226989535.1	ETAE_RS11255	NC_013508.1:2558043-2559248	65.6153	0.195032	0.237592	0.82087	0.41172	0.697064	FALSE
	molecular chaperone	CDS	WP_012847895.1	ETAE_RS04870	NC_013508.1:1120600-1121286	109.197	-0.156272	0.191099	-0.817754	0.413498	0.698459	FALSE
	TetR/AcrR family transcriptional regulator	CDS	WP_012849016.1	ETAE_RS10145	NC_013508.1:2300262-2300873	376.1	-0.110853	0.135637	-0.817274	0.413772	0.698459	FALSE
	NAD+ synthase	CDS	WP_012847646.1	ETAE_RS03760	NC_013508.1:860622-862244	206.634	-0.129677	0.158676	-0.81724	0.413791	0.698459	FALSE
	CPBP family intramembrane metalloprotease	CDS	WP_012849390.1	ETAE_RS11850	NC_013508.1:2689762-2690571	548.975	-0.11162	0.136727	-0.816369	0.414289	0.698754	FALSE
hypA	hydrogenase maturation nickel metallochaperone HypA	CDS	WP_015462258.1	ETAE_RS13565	NC_013508.1:3058709-3059050	82.4556	0.185377	0.227161	0.816063	0.414464	0.698754	FALSE
hflX	GTPase HflX	CDS	WP_012847229.1	ETAE_RS01675	NC_013508.1:397944-399224	1724.68	0.079008	0.0973068	0.811948	0.416821	0.702305	FALSE
recG	ATP-dependent DNA helicase RecG	CDS	WP_012846910.1	ETAE_RS00130	NC_013508.1:27579-29660	342.126	0.104108	0.128443	0.810536	0.417632	0.702858	FALSE
	tagaturonate reductase	CDS	WP_012847310.1	ETAE_RS02085	NC_013508.1:479448-480926	87.1135	-0.169057	0.208582	-0.810503	0.417651	0.702858	FALSE
	GGDEF domain-containing protein	CDS	WP_226064217.1	ETAE_RS06675	NC_013508.1:1528356-1529684	607.548	0.0956308	0.118481	0.80714	0.419586	0.70569	FALSE
lepB	signal peptidase I	CDS	WP_012849550.1	ETAE_RS12665	NC_013508.1:2860346-2861320	373.479	0.103799	0.128915	0.805173	0.42072	0.707173	FALSE
queE	7-carboxy-7-deazaguanine synthase QueE	CDS	WP_012847908.1	ETAE_RS04935	NC_013508.1:1136662-1137333	86.8394	0.175267	0.217896	0.804364	0.421187	0.707534	FALSE
	type VI secretion system tip protein VgrG	CDS	WP_015461955.1	ETAE_RS11280	NC_013508.1:2565331-2567316	52.4434	-0.204667	0.255464	-0.801159	0.42304	0.70937	FALSE
nuoF	NADH-quinone oxidoreductase subunit NuoF	CDS	WP_012849210.1	ETAE_RS11005	NC_013508.1:2508779-2510125	433.876	-0.102964	0.12872	-0.799913	0.423761	0.709737	FALSE
hcp	hydroxylamine reductase	CDS	WP_012849045.1	ETAE_RS10285	NC_013508.1:2333776-2335431	137.648	-0.138065	0.172602	-0.799906	0.423765	0.709737	FALSE
	transcriptional regulator GcvA	CDS	WP_012847588.1	ETAE_RS03475	NC_013508.1:797906-798853	423.403	-0.0955805	0.119657	-0.798786	0.424415	0.710011	FALSE
hydN	electron transport protein HydN	CDS	WP_012849725.1	ETAE_RS13555	NC_013508.1:3055464-3056006	37.7035	-0.261724	0.328408	-0.796948	0.425481	0.710998	FALSE
	glycyl-radical enzyme activating protein	CDS	WP_012847324.1	ETAE_RS02155	NC_013508.1:496281-497180	1074.95	0.0976067	0.122489	0.796859	0.425533	0.710998	FALSE
	PHP domain-containing protein	CDS	WP_012848389.1	ETAE_RS07235	NC_013508.1:1644944-1645855	256.868	-0.124157	0.156184	-0.794944	0.426646	0.712008	FALSE
	two component system response regulator	CDS	WP_196796971.1	ETAE_RS04230	NC_013508.1:964658-965287	429.248	0.0980826	0.123519	0.794067	0.427156	0.712311	FALSE
	ketoacyl-ACP synthase III	CDS	WP_015461776.1	ETAE_RS09775	NC_013508.1:2215922-2216875	579.779	-0.0917027	0.11553	-0.793759	0.427336	0.712311	FALSE
	YniB family protein	CDS	WP_012848422.1	ETAE_RS07420	NC_013508.1:1679848-1680393	970.363	0.0882959	0.111305	0.793278	0.427616	0.712336	FALSE
	translocation/assembly module TamB	CDS	WP_012847253.1	ETAE_RS01805	NC_013508.1:421277-425044	735.089	-0.107612	0.135768	-0.792614	0.428003	0.712336	FALSE
sapD	peptide ABC transporter ATP-binding protein SapD	CDS	WP_012848710.1	ETAE_RS08740	NC_013508.1:1979033-1980028	95.335	-0.164389	0.207531	-0.792116	0.428293	0.712336	FALSE
pmrA	two-component system response regulator PmrA	CDS	WP_012847268.1	ETAE_RS01880	NC_013508.1:436997-437659	80.6215	0.167652	0.211685	0.791988	0.428368	0.712336	FALSE
glgX	glycogen debranching protein GlgX	CDS	WP_041692561.1	ETAE_RS15440	NC_013508.1:3484982-3486961	240.576	0.113959	0.144077	0.790963	0.428966	0.712524	FALSE
rimJ	ribosomal protein S5-alanine N-acetyltransferase	CDS	WP_012848276.1	ETAE_RS06700	NC_013508.1:1533936-1534520	96.5698	-0.17307	0.218967	-0.790393	0.429298	0.712524	FALSE
	fructuronate reductase	CDS	WP_012849121.1	ETAE_RS10580	NC_013508.1:2408838-2410310	267.435	-0.111868	0.141566	-0.790215	0.429402	0.712524	FALSE
zipA	cell division protein ZipA	CDS	WP_034168001.1	ETAE_RS05365	NC_013508.1:1233709-1234635	7638.98	-0.105823	0.133944	-0.790051	0.429498	0.712524	FALSE
gltX	glutamate--tRNA ligase	CDS	WP_012848002.1	ETAE_RS05415	NC_013508.1:1238865-1240280	863.033	-0.085331	0.108241	-0.78834	0.430498	0.71376	FALSE
	alanine racemase	CDS	WP_012849920.1	ETAE_RS14430	NC_013508.1:3273300-3274697	50.7046	0.21322	0.270896	0.787092	0.431228	0.714548	FALSE
rarD	EamA family transporter RarD	CDS	WP_012848028.1	ETAE_RS05545	NC_013508.1:1266601-1267545	709.505	-0.0927181	0.117882	-0.786535	0.431554	0.714666	FALSE
atpG	F0F1 ATP synthase subunit gamma	CDS	WP_012850325.1	ETAE_RS16545	NC_013508.1:3736064-3736927	694.132	0.0979751	0.124635	0.786094	0.431812	0.714671	FALSE
tus	DNA replication terminus site-binding protein	CDS	WP_012848551.1	ETAE_RS08060	NC_013508.1:1817156-1818094	460.868	0.0955468	0.121697	0.785123	0.432382	0.714934	FALSE
	tyrosine-type recombinase/integrase	CDS	WP_012849294.1	ETAE_RS11420	NC_013508.1:2594426-2595583	434.286	-0.109491	0.139603	-0.784305	0.432861	0.714934	FALSE
alr	alanine racemase	CDS	WP_012847117.1	ETAE_RS01160	NC_013508.1:266739-267830	223.179	0.115214	0.146937	0.784108	0.432977	0.714934	FALSE
fruA	PTS fructose transporter subunit IIBC	CDS	WP_012849131.1	ETAE_RS10625	NC_013508.1:2419381-2421078	530.76	0.101954	0.130067	0.783862	0.433121	0.714934	FALSE
cobS	adenosylcobinamide-GDP ribazoletransferase	CDS	WP_012848399.1	ETAE_RS07285	NC_013508.1:1652579-1653316	76.0262	-0.175601	0.224082	-0.783648	0.433247	0.714934	FALSE
truD	tRNA pseudouridine(13) synthase TruD	CDS	WP_012849700.1	ETAE_RS13435	NC_013508.1:3028776-3029822	181.435	0.12648	0.16178	0.781803	0.43433	0.7163	FALSE
rdgC	recombination-associated protein RdgC	CDS	WP_012847938.1	ETAE_RS05070	NC_013508.1:1170171-1171082	494.631	0.0956466	0.122552	0.78046	0.43512	0.716995	FALSE
ilvY	HTH-type transcriptional activator IlvY	CDS	WP_012846974.1	ETAE_RS00405	NC_013508.1:90033-90929	446.496	0.104653	0.134134	0.780217	0.435263	0.716995	FALSE
rlmB	23S rRNA (guanosine(2251)-2'-O)-methyltransferase RlmB	CDS	WP_012847237.1	ETAE_RS01715	NC_013508.1:408145-408888	517.698	-0.0939265	0.120478	-0.779614	0.435618	0.717157	FALSE
rlmKL	bifunctional 23S rRNA (guanine(2069)-N(7))-methyltransferase RlmK/23S rRNA (guanine(2445)-N(2))-methyltransferase RlmL	CDS	WP_012848118.1	ETAE_RS05965	NC_013508.1:1367748-1369865	425.16	-0.0951816	0.122282	-0.778378	0.436346	0.717935	FALSE
	hypothetical protein	CDS	WP_012848164.1	ETAE_RS06165	NC_013508.1:1413100-1413375	189.539	0.118671	0.152641	0.777452	0.436892	0.71841	FALSE
mraZ	division/cell wall cluster transcriptional repressor MraZ	CDS	WP_015460947.1	ETAE_RS03035	NC_013508.1:698594-699052	1439.54	0.103201	0.132906	0.776496	0.437456	0.718581	FALSE
	IS110 family transposase	CDS		ETAE_RS05565	NC_013508.1:1272800-1273815	406.874	0.105047	0.1354	0.775825	0.437852	0.718581	FALSE
accD	acetyl-CoA carboxylase%2C carboxyltransferase subunit beta	CDS	WP_012849242.1	ETAE_RS11165	NC_013508.1:2540071-2540979	768.777	-0.10552	0.13606	-0.775542	0.43802	0.718581	FALSE
katG	catalase/peroxidase HPI	CDS	WP_012847754.1	ETAE_RS04240	NC_013508.1:970119-972293	2717.38	0.0787856	0.101604	0.77542	0.438091	0.718581	FALSE
priA	primosomal protein N'	CDS	WP_012850228.1	ETAE_RS16005	NC_013508.1:3620274-3622469	198.468	0.115442	0.1492	0.77374	0.439085	0.718581	FALSE
menB	1%2C4-dihydroxy-2-naphthoyl-CoA synthase	CDS	WP_012849186.1	ETAE_RS10885	NC_013508.1:2480080-2480937	232.34	0.115466	0.149366	0.773039	0.439499	0.718581	FALSE
deoC	deoxyribose-phosphate aldolase	CDS	WP_034168340.1	ETAE_RS02335	NC_013508.1:533169-533948	441.444	-0.0922806	0.119457	-0.772502	0.439817	0.718581	FALSE
rnt	ribonuclease T	CDS	WP_015461459.1	ETAE_RS07925	NC_013508.1:1789853-1790518	270.433	0.111671	0.14457	0.77244	0.439854	0.718581	FALSE
	trans-2-enoyl-CoA reductase family protein	CDS	WP_012848713.1	ETAE_RS08755	NC_013508.1:1981985-1983178	617.467	-0.086971	0.112599	-0.772399	0.439878	0.718581	FALSE
apt	adenine phosphoribosyltransferase	CDS	WP_012847883.1	ETAE_RS04820	NC_013508.1:1110183-1110734	189.572	-0.125679	0.162751	-0.772211	0.439989	0.718581	FALSE
arnC	undecaprenyl-phosphate 4-deoxy-4-formamido-L-arabinose transferase	CDS	WP_015461282.1	ETAE_RS06115	NC_013508.1:1401961-1402938	1361.21	-0.0786871	0.101956	-0.771772	0.440249	0.718581	FALSE
	thiosulfate reductase cytochrome B subunit	CDS	WP_012850074.1	ETAE_RS15280	NC_013508.1:3444741-3445526	47.4292	0.214316	0.277763	0.77158	0.440363	0.718581	FALSE
	elongation factor P hydroxylase	CDS	WP_012849253.1	ETAE_RS11220	NC_013508.1:2551037-2551585	153.337	0.127236	0.164975	0.771241	0.440564	0.718581	FALSE
manA	mannose-6-phosphate isomerase	CDS	WP_012848549.1	ETAE_RS08050	NC_013508.1:1814360-1815538	178.566	-0.127492	0.165316	-0.771204	0.440586	0.718581	FALSE
dapA	4-hydroxy-tetrahydrodipicolinate synthase	CDS	WP_012847960.1	ETAE_RS05180	NC_013508.1:1194778-1195659	637.579	-0.0915745	0.118828	-0.77065	0.440914	0.718698	FALSE
purT	formate-dependent phosphoribosylglycinamide formyltransferase	CDS	WP_015461545.1	ETAE_RS08600	NC_013508.1:1946275-1947453	562.461	-0.0929976	0.120785	-0.769944	0.441333	0.718962	FALSE
hxpB	hexitol phosphatase HxpB	CDS	WP_012848421.1	ETAE_RS07415	NC_013508.1:1678999-1679658	86.4949	-0.159002	0.207167	-0.767504	0.442782	0.720903	FALSE
	nitrous oxide-stimulated promoter family protein	CDS	WP_012848745.1	ETAE_RS08885	NC_013508.1:2009890-2010240	1216.72	0.0821436	0.107434	0.764594	0.444513	0.722883	FALSE
acs	acetate--CoA ligase	CDS	WP_012847066.1	ETAE_RS00945	NC_013508.1:210628-212583	16340.4	0.0758905	0.0994441	0.763147	0.445376	0.723445	FALSE
	DNA polymerase III subunit theta	CDS	WP_012848396.1	ETAE_RS07270	NC_013508.1:1650214-1650441	473.971	-0.100337	0.131933	-0.760518	0.446945	0.725254	FALSE
fliM	flagellar motor switch protein FliM	CDS	WP_012848982.1	ETAE_RS09975	NC_013508.1:2258787-2259800	233.892	0.107699	0.141879	0.759085	0.447802	0.725254	FALSE
fumC	class II fumarate hydratase	CDS	WP_012848550.1	ETAE_RS08055	NC_013508.1:1815734-1817137	798.488	0.0917209	0.120834	0.759067	0.447812	0.725254	FALSE
	YnbE family lipoprotein	CDS	WP_012848609.1	ETAE_RS08320	NC_013508.1:1879979-1880173	62.9031	-0.197058	0.259652	-0.758931	0.447894	0.725254	FALSE
lnt	apolipoprotein N-acyltransferase	CDS	WP_012849458.1	ETAE_RS12245	NC_013508.1:2769593-2771122	119.711	0.13734	0.181127	0.758251	0.448301	0.725254	FALSE
ybjG	undecaprenyl-diphosphate phosphatase	CDS	WP_012849090.1	ETAE_RS10450	NC_013508.1:2377298-2377906	80.4937	0.166887	0.220545	0.7567	0.449229	0.726336	FALSE
	iron-sulfur cluster-binding domain-containing protein	CDS	WP_226989546.1	ETAE_RS17755	NC_013508.1:1410814-1411707	500.696	-0.089486	0.118349	-0.756119	0.449578	0.72648	FALSE
	zinc/cadmium/mercury/lead-transporting ATPase	CDS	WP_012847017.1	ETAE_RS00635	NC_013508.1:138886-141192	1264.88	-0.0804697	0.106621	-0.754725	0.450414	0.726624	FALSE
nrfA	ammonia-forming nitrite reductase cytochrome c552 subunit	CDS	WP_012849620.1	ETAE_RS12990	NC_013508.1:2933269-2934717	228.518	0.116627	0.154539	0.754674	0.450444	0.726624	FALSE
cysK	cysteine synthase A	CDS	WP_012847997.1	ETAE_RS05355	NC_013508.1:1231545-1232504	1313.1	0.0945691	0.125451	0.753833	0.450949	0.726931	FALSE
	lysine decarboxylase CadA	CDS	WP_012847625.1	ETAE_RS03660	NC_013508.1:838283-840427	184.605	-0.128349	0.170378	-0.753321	0.451257	0.726931	FALSE
	sodium:alanine symporter family protein	CDS	WP_012847440.1	ETAE_RS02755	NC_013508.1:622960-624393	490.31	0.108072	0.143527	0.75297	0.451468	0.726931	FALSE
frdA	fumarate reductase (quinol) flavoprotein subunit	CDS	WP_034168765.1	ETAE_RS01595	NC_013508.1:379449-381248	2787.12	-0.0798113	0.106086	-0.752326	0.451855	0.726931	FALSE
fucP	L-fucose:H+ symporter permease	CDS	WP_012847168.1	ETAE_RS01380	NC_013508.1:319281-320585	69.0588	-0.169378	0.225823	-0.750048	0.453226	0.728289	FALSE
	methyl-accepting chemotaxis protein	CDS	WP_012848577.1	ETAE_RS08175	NC_013508.1:1844307-1846097	262.412	0.113832	0.151791	0.749931	0.453296	0.728289	FALSE
	ABC transporter substrate-binding protein	CDS	WP_012848431.1	ETAE_RS07465	NC_013508.1:1687432-1689021	177.035	0.119098	0.159308	0.747593	0.454706	0.730135	FALSE
yddG	aromatic amino acid DMT transporter YddG	CDS	WP_012847539.1	ETAE_RS03225	NC_013508.1:742387-743286	424.798	-0.0905597	0.121587	-0.744812	0.456386	0.731921	FALSE
	ACP phosphodiesterase	CDS	WP_012847821.1	ETAE_RS04530	NC_013508.1:1045113-1045694	227.598	0.115359	0.154952	0.74448	0.456586	0.731921	FALSE
malE	maltose/maltodextrin ABC transporter substrate-binding protein MalE	CDS	WP_012847088.1	ETAE_RS01030	NC_013508.1:237842-239035	252.698	0.112202	0.150732	0.74438	0.456647	0.731921	FALSE
atpF	F0F1 ATP synthase subunit B	CDS	WP_012850322.1	ETAE_RS16530	NC_013508.1:3733429-3733899	516.489	-0.0871696	0.117207	-0.743721	0.457045	0.731921	FALSE
	RnfH family protein	CDS	WP_012849566.1	ETAE_RS12740	NC_013508.1:2875979-2876263	164.854	-0.128253	0.172531	-0.743362	0.457262	0.731921	FALSE
malF	maltose ABC transporter permease MalF	CDS	WP_012847087.1	ETAE_RS01025	NC_013508.1:236133-237704	63.1599	0.186157	0.250494	0.743159	0.457386	0.731921	FALSE
	LuxR family transcriptional regulator	CDS	WP_012849420.1	ETAE_RS12030	NC_013508.1:2724822-2725541	428.664	-0.0963009	0.129705	-0.742459	0.457809	0.732062	FALSE
	LapA family protein	CDS	WP_012848919.1	ETAE_RS09695	NC_013508.1:2198147-2198455	771.831	-0.0815264	0.109852	-0.742151	0.457996	0.732062	FALSE
	IS3 family transposase	CDS		ETAE_RS18280	NC_013508.1:1870216-1870706	167.667	-0.118231	0.159593	-0.740826	0.458799	0.732433	FALSE
asr	acid resistance repetitive basic protein Asr	CDS	WP_012849248.1	ETAE_RS11195	NC_013508.1:2545730-2546227	126.002	-0.135246	0.182581	-0.740746	0.458847	0.732433	FALSE
maeB	NADP-dependent oxaloacetate-decarboxylating malate dehydrogenase	CDS	WP_012847986.1	ETAE_RS05300	NC_013508.1:1220355-1222634	2221.7	0.073172	0.0988177	0.740474	0.459012	0.732433	FALSE
	hypothetical protein	CDS	WP_015462114.1	ETAE_RS12350	NC_013508.1:2790795-2791124	157.612	-0.141279	0.191081	-0.739365	0.459685	0.732967	FALSE
dkgA	2%2C5-didehydrogluconate reductase DkgA	CDS	WP_012849998.1	ETAE_RS14800	NC_013508.1:3361493-3362323	113.957	0.141143	0.190977	0.739061	0.45987	0.732967	FALSE
bacA	undecaprenyl-diphosphate phosphatase	CDS	WP_012847332.1	ETAE_RS02205	NC_013508.1:505780-506598	207.205	0.108262	0.146625	0.738358	0.460297	0.73323	FALSE
	DUF2766 family protein	CDS	WP_012848391.1	ETAE_RS07245	NC_013508.1:1646542-1646793	221.379	0.113837	0.154324	0.737646	0.460729	0.733502	FALSE
	cytochrome c	CDS	WP_041692558.1	ETAE_RS15285	NC_013508.1:3445607-3447598	43.1239	-0.200956	0.273926	-0.733612	0.463185	0.736813	FALSE
	beta-ketoacyl-[acyl-carrier-protein] synthase family protein	CDS	WP_012847691.1	ETAE_RS03950	NC_013508.1:914344-915513	37.8104	0.216876	0.29633	0.731873	0.464246	0.737843	FALSE
murE	UDP-N-acetylmuramoyl-L-alanyl-D-glutamate--2%2C6-diaminopimelate ligase	CDS	WP_041692485.1	ETAE_RS03055	NC_013508.1:702102-703589	313.976	-0.112089	0.153263	-0.731349	0.464566	0.737933	FALSE
wzyE	ECA oligosaccharide polymerase	CDS	WP_012846991.1	ETAE_RS00495	NC_013508.1:111188-112576	232.648	0.118061	0.161584	0.730648	0.464994	0.738195	FALSE
tssH	type VI secretion system ATPase TssH	CDS	WP_012849265.1	ETAE_RS11275	NC_013508.1:2562719-2565331	38.957	0.208556	0.286604	0.727681	0.466809	0.740656	FALSE
proA	glutamate-5-semialdehyde dehydrogenase	CDS	WP_012847664.1	ETAE_RS03850	NC_013508.1:881967-883220	242.919	0.103568	0.142856	0.724981	0.468464	0.742861	FALSE
	NTP transferase domain-containing protein	CDS	WP_012849980.1	ETAE_RS14725	NC_013508.1:3343106-3343699	210.992	0.108211	0.149553	0.72356	0.469336	0.743823	FALSE
aaeR	HTH-type transcriptional activator AaeR	CDS	WP_012849941.1	ETAE_RS14535	NC_013508.1:3298064-3298984	93.4909	-0.145943	0.202159	-0.721923	0.470342	0.744996	FALSE
	ABC transporter permease	CDS	WP_012849162.1	ETAE_RS10770	NC_013508.1:2449900-2451012	282.329	0.102299	0.141827	0.721295	0.470728	0.745186	FALSE
sdhD	succinate dehydrogenase membrane anchor subunit	CDS	WP_012849414.1	ETAE_RS12000	NC_013508.1:2719160-2719507	411.186	-0.0964064	0.133912	-0.719924	0.471572	0.745795	FALSE
	TonB-dependent receptor	CDS	WP_041692484.1	ETAE_RS02985	NC_013508.1:683313-685478	255.329	0.109203	0.151712	0.719805	0.471645	0.745795	FALSE
speFL	leader peptide SpeFL	CDS	WP_015460746.1	ETAE_RS17725	NC_013508.1:288654-288758	7178.17	0.0894305	0.12458	0.717856	0.472846	0.746923	FALSE
mukB	chromosome partition protein MukB	CDS	WP_012848991.1	ETAE_RS10020	NC_013508.1:2266200-2270663	402.231	-0.0942915	0.131365	-0.717783	0.472891	0.746923	FALSE
	glycine zipper 2TM domain-containing protein	CDS	WP_012848527.1	ETAE_RS07940	NC_013508.1:1792407-1792874	1449.01	0.0728491	0.101588	0.717101	0.473312	0.747166	FALSE
	TRAP transporter large permease subunit	CDS	WP_012848522.1	ETAE_RS07920	NC_013508.1:1788371-1789693	995.986	0.0756824	0.105678	0.716164	0.47389	0.74762	FALSE
ompR	two-component system response regulator OmpR	CDS	WP_005290509.1	ETAE_RS15305	NC_013508.1:3451441-3452160	1482.37	0.0768723	0.107398	0.71577	0.474133	0.74762	FALSE
rluA	bifunctional tRNA pseudouridine(32) synthase/23S rRNA pseudouridine(746) synthase RluA	CDS	WP_012847476.1	ETAE_RS02925	NC_013508.1:664231-664938	39.5694	0.204545	0.28616	0.714793	0.474737	0.74786	FALSE
rpe	ribulose-phosphate 3-epimerase	CDS	WP_012850057.1	ETAE_RS15195	NC_013508.1:3427845-3428522	126.423	-0.137475	0.192364	-0.714661	0.474819	0.74786	FALSE
metR	HTH-type transcriptional regulator MetR	CDS		ETAE_RS00655	NC_013508.1:145588-146532	43.9516	-0.200793	0.281227	-0.713989	0.475234	0.747863	FALSE
pabB	aminodeoxychorismate synthase component 1	CDS	WP_012848678.1	ETAE_RS08610	NC_013508.1:1947821-1949209	197.369	-0.106939	0.149818	-0.713793	0.475355	0.747863	FALSE
thrL	thr operon leader peptide	CDS	WP_071818548.1	ETAE_RS17050	NC_013508.1:617157-617228	2822.22	0.103656	0.145537	0.71223	0.476323	0.748965	FALSE
flgE	flagellar hook protein FlgE	CDS	WP_012848087.1	ETAE_RS05820	NC_013508.1:1334687-1335919	52.246	0.188873	0.265668	0.710936	0.477124	0.749804	FALSE
	AAA domain-containing protein	CDS	WP_015683420.1	ETAE_RS11515	NC_013508.1:2616477-2619152	58.1166	0.174505	0.246029	0.709286	0.478147	0.750991	FALSE
bcsA	UDP-forming cellulose synthase catalytic subunit	CDS	WP_015683505.1	ETAE_RS15800	NC_013508.1:3574852-3577419	3152.02	-0.0730314	0.103305	-0.706948	0.479599	0.751539	FALSE
rhlB	ATP-dependent RNA helicase RhlB	CDS	WP_015460675.1	ETAE_RS00430	NC_013508.1:96704-97993	991.72	0.0786144	0.111206	0.706927	0.479612	0.751539	FALSE
	hypothetical protein	CDS	WP_012847534.1	ETAE_RS03205	NC_013508.1:737918-738175	184.291	-0.123409	0.17474	-0.706248	0.480034	0.751539	FALSE
	hypothetical protein	CDS	WP_012848737.1	ETAE_RS08855	NC_013508.1:2004437-2004688	366.281	-0.095026	0.13456	-0.706199	0.480064	0.751539	FALSE
cydD	cysteine/glutathione ABC transporter permease/ATP-binding protein CydD	CDS	WP_012849034.1	ETAE_RS10230	NC_013508.1:2320777-2322576	75.2178	0.152408	0.215834	0.706133	0.480105	0.751539	FALSE
	phnA family protein	CDS	WP_012849419.1	ETAE_RS12025	NC_013508.1:2723714-2724052	491.297	0.0864538	0.122637	0.704957	0.480837	0.752265	FALSE
	thiamine pyrophosphate-dependent enzyme	CDS	WP_012848767.1	ETAE_RS08995	NC_013508.1:2035144-2036790	1403.9	0.0744418	0.105966	0.702509	0.482362	0.753243	FALSE
pbpG	D-alanyl-D-alanine endopeptidase	CDS	WP_012849368.1	ETAE_RS11755	NC_013508.1:2671296-2672225	281.352	-0.0988019	0.140677	-0.702332	0.482472	0.753243	FALSE
	TonB-dependent siderophore receptor	CDS	WP_012848811.1	ETAE_RS09195	NC_013508.1:2082914-2084995	152.059	0.147105	0.209492	0.702197	0.482556	0.753243	FALSE
	MFS transporter	CDS	WP_012846968.1	ETAE_RS00375	NC_013508.1:82013-83248	196.636	0.106692	0.151999	0.701926	0.482725	0.753243	FALSE
	phospholipase D-like domain-containing protein	CDS	WP_012848148.1	ETAE_RS06105	NC_013508.1:1398803-1400047	126.49	-0.124334	0.177166	-0.701796	0.482807	0.753243	FALSE
uvrA	excinuclease ABC subunit UvrA	CDS	WP_012849994.1	ETAE_RS14780	NC_013508.1:3356188-3359019	3032.54	0.0722197	0.103035	0.700922	0.483351	0.753446	FALSE
ytfE	iron-sulfur cluster repair protein YtfE	CDS	WP_012847247.1	ETAE_RS01775	NC_013508.1:414788-415453	98.0065	0.139901	0.199744	0.700401	0.483677	0.753446	FALSE
trpS	tryptophan--tRNA ligase	CDS	WP_012850055.1	ETAE_RS15185	NC_013508.1:3426137-3427141	220.808	0.103358	0.147709	0.699741	0.484089	0.753446	FALSE
	YchJ family protein	CDS	WP_012848353.1	ETAE_RS07085	NC_013508.1:1611922-1612404	793.103	0.0768001	0.109786	0.699542	0.484213	0.753446	FALSE
rluD	23S rRNA pseudouridine(1911/1915/1917) synthase RluD	CDS	WP_034168572.1	ETAE_RS13200	NC_013508.1:2975601-2976581	522.966	0.0856269	0.122452	0.699269	0.484384	0.753446	FALSE
yacL	protein YacL	CDS	WP_012847538.1	ETAE_RS03220	NC_013508.1:742028-742390	64.032	-0.163112	0.23335	-0.699003	0.48455	0.753446	FALSE
cutA	divalent cation tolerance protein CutA	CDS	WP_012847186.1	ETAE_RS01455	NC_013508.1:338848-339216	152.676	-0.119573	0.171366	-0.697763	0.485325	0.754233	FALSE
	antA/AntB antirepressor family protein	CDS	WP_045475170.1	ETAE_RS07685	NC_013508.1:1729246-1730028	116.978	-0.136978	0.197046	-0.695158	0.486956	0.755762	FALSE
	7-cyano-7-deazaguanine/7-aminomethyl-7-deazaguanine transporter	CDS	WP_012846902.1	ETAE_RS00095	NC_013508.1:18723-19382	79.0956	-0.150069	0.215981	-0.694823	0.487166	0.755762	FALSE
glnD	bifunctional uridylyltransferase/uridylyl-removing protein GlnD	CDS	WP_012847604.1	ETAE_RS03550	NC_013508.1:810375-813029	305.022	0.100672	0.144977	0.6944	0.487431	0.755762	FALSE
mgtA	magnesium-translocating P-type ATPase	CDS	WP_225857767.1	ETAE_RS15630	NC_013508.1:3527249-3529951	290.259	0.0958636	0.138095	0.694188	0.487564	0.755762	FALSE
torA	trimethylamine-N-oxide reductase TorA	CDS	WP_012847175.1	ETAE_RS01410	NC_013508.1:326112-328661	62.8847	0.164049	0.236698	0.693073	0.488264	0.755762	FALSE
	universal stress protein	CDS	WP_012848569.1	ETAE_RS08140	NC_013508.1:1838325-1838750	1614.07	0.0818277	0.118144	0.692612	0.488553	0.755762	FALSE
minD	septum site-determining protein MinD	CDS	WP_012848315.1	ETAE_RS06895	NC_013508.1:1575232-1576044	1398.65	0.0686381	0.0991067	0.692568	0.488581	0.755762	FALSE
	precorrin-3B C(17)-methyltransferase	CDS	WP_012848833.1	ETAE_RS09300	NC_013508.1:2106999-2107724	39.1089	-0.205087	0.296146	-0.692521	0.48861	0.755762	FALSE
tssF	type VI secretion system baseplate subunit TssF	CDS	WP_012849263.1	ETAE_RS11265	NC_013508.1:2559737-2561578	51.1102	-0.180383	0.260586	-0.692219	0.4888	0.755762	FALSE
	PapC/FimD family outer membrane usher protein	CDS	WP_012849082.1	ETAE_RS17445	NC_013508.1:2371300-2373846	101.166	0.153151	0.221352	0.691889	0.489007	0.755762	FALSE
pmbA	metalloprotease PmbA	CDS	WP_012849789.1	ETAE_RS13850	NC_013508.1:3131122-3132462	149.227	-0.11657	0.168889	-0.69022	0.490056	0.756549	FALSE
potB	spermidine/putrescine ABC transporter permease PotB	CDS	WP_012848719.1	ETAE_RS08785	NC_013508.1:1990496-1991362	568.009	-0.0845625	0.122775	-0.688758	0.490976	0.757552	FALSE
thiL	thiamine-phosphate kinase	CDS	WP_012847841.1	ETAE_RS04630	NC_013508.1:1067853-1068824	77.362	-0.154435	0.225001	-0.686376	0.492476	0.759057	FALSE
	SulP family inorganic anion transporter	CDS	WP_012848378.1	ETAE_RS07180	NC_013508.1:1633097-1634848	448.821	-0.102989	0.150067	-0.686283	0.492534	0.759057	FALSE
selB	selenocysteine-specific translation elongation factor	CDS	WP_012849933.1	ETAE_RS14495	NC_013508.1:3288956-3290854	66.2439	0.155519	0.226984	0.685153	0.493247	0.759057	FALSE
fabR	HTH-type transcriptional repressor FabR	CDS	WP_012850268.1	ETAE_RS16240	NC_013508.1:3666488-3667159	1051.24	-0.077464	0.113089	-0.684979	0.493357	0.759057	FALSE
lexA	transcriptional repressor LexA	CDS	WP_012847108.1	ETAE_RS01120	NC_013508.1:259281-259889	1853.58	-0.357832	0.522423	-0.684947	0.493378	0.759057	FALSE
	TonB-dependent hemoglobin/transferrin/lactoferrin family receptor	CDS	WP_012848637.1	ETAE_RS08435	NC_013508.1:1908749-1910746	37.1783	-0.203135	0.296707	-0.684631	0.493577	0.759057	FALSE
rnr	ribonuclease R	CDS	WP_012847236.1	ETAE_RS01710	NC_013508.1:405604-408054	1879.52	0.066812	0.0976964	0.683873	0.494055	0.759376	FALSE
dnaG	DNA primase	CDS	WP_012847328.1	ETAE_RS02180	NC_013508.1:501113-502861	3669.69	0.0646123	0.0947368	0.682019	0.495227	0.760471	FALSE
	autotransporter outer membrane beta-barrel domain-containing protein	CDS	WP_226989536.1	ETAE_RS14155	NC_013508.1:3206465-3210139	173.727	-0.121913	0.178796	-0.681855	0.495331	0.760471	FALSE
	glycosyltransferase family 4 protein	CDS	WP_012846955.1	ETAE_RS00320	NC_013508.1:66460-67587	257.875	0.0991478	0.145494	0.681458	0.495582	0.760471	FALSE
glpA	anaerobic glycerol-3-phosphate dehydrogenase subunit A	CDS	WP_012849927.1	ETAE_RS14465	NC_013508.1:3281297-3282946	183.389	0.109273	0.16051	0.680787	0.496006	0.760527	FALSE
	M48 family metallopeptidase	CDS	WP_012847317.1	ETAE_RS02120	NC_013508.1:488053-488556	231.21	-0.0999949	0.147034	-0.680082	0.496453	0.760527	FALSE
	proline racemase family protein	CDS	WP_012848820.1	ETAE_RS09235	NC_013508.1:2093584-2094759	114.773	0.12398	0.18233	0.679977	0.496519	0.760527	FALSE
pnp	polyribonucleotide nucleotidyltransferase	CDS	WP_012847282.1	ETAE_RS01965	NC_013508.1:453120-455243	9948.32	-0.0639759	0.0941259	-0.679685	0.496704	0.760527	FALSE
rlmD	23S rRNA (uracil(1939)-C(5))-methyltransferase RlmD	CDS	WP_034167977.1	ETAE_RS12630	NC_013508.1:2852239-2853555	536.249	0.0843693	0.124417	0.678115	0.497699	0.761449	FALSE
glnL	nitrogen regulation protein NR(II)	CDS	WP_012850288.1	ETAE_RS16340	NC_013508.1:3690987-3692054	124.807	-0.125231	0.184979	-0.676999	0.498407	0.761449	FALSE
truC	tRNA pseudouridine(65) synthase TruC	CDS	WP_041692573.1	ETAE_RS03515	NC_013508.1:805417-806214	144.527	-0.117944	0.174272	-0.676782	0.498544	0.761449	FALSE
trmL	tRNA (uridine(34)/cytosine(34)/5-carboxymethylaminomethyluridine(34)-2'-O)-methyltransferase TrmL	CDS	WP_012850249.1	ETAE_RS16115	NC_013508.1:3643330-3643800	444.765	-0.0879382	0.12997	-0.676603	0.498658	0.761449	FALSE
hisL	his operon leader peptide	CDS	WP_109579738.1	ETAE_RS17950	NC_013508.1:2392028-2392078	1148.7	-0.104701	0.154763	-0.676529	0.498705	0.761449	FALSE
	hypothetical protein	CDS	WP_012848658.1	ETAE_RS08540	NC_013508.1:1932253-1932489	91.4884	-0.141574	0.209549	-0.675612	0.499287	0.761569	FALSE
	hypothetical protein	CDS	WP_012849341.1	ETAE_RS11630	NC_013508.1:2646050-2646259	1050.31	-0.0707658	0.104895	-0.674632	0.499909	0.761968	FALSE
znuC	zinc ABC transporter ATP-binding protein ZnuC	CDS	WP_034168280.1	ETAE_RS06795	NC_013508.1:1553253-1554029	230.113	0.101511	0.150533	0.674344	0.500092	0.761968	FALSE
	polysaccharide deacetylase family protein	CDS	WP_012847554.1	ETAE_RS03290	NC_013508.1:753893-755209	2154.91	0.0886879	0.13176	0.673103	0.500882	0.76245	FALSE
	DUF3313 domain-containing protein	CDS	WP_012849320.1	ETAE_RS11540	NC_013508.1:2624051-2624725	391.216	0.0993748	0.147661	0.672991	0.500953	0.76245	FALSE
cobO	cob(I)yrinic acid a%2Cc-diamide adenosyltransferase	CDS	WP_012848401.1	ETAE_RS07295	NC_013508.1:1653942-1654532	127.185	0.124361	0.184972	0.672324	0.501377	0.762682	FALSE
dsdA	D-serine ammonia-lyase	CDS	WP_041692578.1	ETAE_RS04045	NC_013508.1:933744-935072	78.7067	-0.143105	0.213643	-0.669835	0.502963	0.764052	FALSE
adhE	bifunctional acetaldehyde-CoA/alcohol dehydrogenase	CDS	WP_012848361.1	ETAE_RS07110	NC_013508.1:1617065-1619737	1025.88	0.0690183	0.103068	0.669641	0.503087	0.764052	FALSE
panD	aspartate 1-decarboxylase	CDS	WP_015460975.1	ETAE_RS03300	NC_013508.1:756845-757225	255.067	0.101943	0.152238	0.669626	0.503097	0.764052	FALSE
mdtC	multidrug efflux RND transporter permease subunit MdtC	CDS	WP_012847933.1	ETAE_RS05045	NC_013508.1:1161634-1164714	123.276	-0.120914	0.180996	-0.668048	0.504103	0.765051	FALSE
rlpA	endolytic peptidoglycan transglycosylase RlpA	CDS	WP_012849473.1	ETAE_RS12320	NC_013508.1:2785594-2786715	142.621	0.113512	0.170058	0.667491	0.504459	0.765051	FALSE
ansA	asparaginase	CDS	WP_012848340.1	ETAE_RS07020	NC_013508.1:1599988-1601004	270.311	0.0928657	0.139207	0.667104	0.504706	0.765051	FALSE
glmS	glutamine--fructose-6-phosphate transaminase (isomerizing)	CDS	WP_012850329.1	ETAE_RS16565	NC_013508.1:3740640-3742469	676	-0.0750247	0.1125	-0.666884	0.504846	0.765051	FALSE
pncC	nicotinamide-nucleotide amidase	CDS	WP_012849685.1	ETAE_RS13360	NC_013508.1:3006937-3007425	44.6315	0.17842	0.267939	0.665899	0.505476	0.765591	FALSE
	hypothetical protein	CDS	WP_012847180.1	ETAE_RS18095	NC_013508.1:334674-334814	239.283	-0.0997133	0.149967	-0.664902	0.506113	0.765744	FALSE
	lysoplasmalogenase	CDS	WP_012850131.1	ETAE_RS15570	NC_013508.1:3513153-3513779	812.721	0.0743518	0.111881	0.664562	0.506331	0.765744	FALSE
trmJ	tRNA (cytosine(32)/uridine(32)-2'-O)-methyltransferase TrmJ	CDS	WP_012849642.1	ETAE_RS13100	NC_013508.1:2954822-2955559	406.348	-0.0850137	0.127944	-0.664459	0.506397	0.765744	FALSE
	DNA-3-methyladenine glycosylase I	CDS	WP_012846897.1	ETAE_RS00070	NC_013508.1:15563-16162	100.052	-0.128774	0.19405	-0.663615	0.506937	0.765988	FALSE
	anaerobic C4-dicarboxylate transporter	CDS	WP_012847187.1	ETAE_RS01460	NC_013508.1:339353-340654	295.791	-0.0890267	0.134282	-0.662982	0.507342	0.765988	FALSE
	MetQ/NlpA family lipoprotein	CDS	WP_012847422.1	ETAE_RS02655	NC_013508.1:597360-598175	248.461	0.0936339	0.141571	0.661394	0.50836	0.765988	FALSE
seqA	replication initiation negative regulator SeqA	CDS	WP_012849433.1	ETAE_RS12100	NC_013508.1:2741415-2741954	665.417	-0.0829108	0.125511	-0.660588	0.508876	0.765988	FALSE
ispU	(2E%2C6E)-farnesyl-diphosphate-specific ditrans%2Cpolycis-undecaprenyl-diphosphate synthase	CDS	WP_015461007.1	ETAE_RS03585	NC_013508.1:819281-820042	146.304	-0.11347	0.171867	-0.660217	0.509115	0.765988	FALSE
hslR	ribosome-associated heat shock protein Hsp15	CDS	WP_012850071.1	ETAE_RS15265	NC_013508.1:3442552-3442962	48.5228	-0.175993	0.267018	-0.659105	0.509828	0.765988	FALSE
glpD	glycerol-3-phosphate dehydrogenase	CDS	WP_012850109.1	ETAE_RS15460	NC_013508.1:3492426-3493934	141.089	-0.113539	0.172263	-0.659102	0.509831	0.765988	FALSE
	adenosylcobalamin/alpha-ribazole phosphatase	CDS	WP_012848400.1	ETAE_RS07290	NC_013508.1:1653326-1653925	54.1464	-0.173711	0.263634	-0.658908	0.509955	0.765988	FALSE
pstC	phosphate ABC transporter permease PstC	CDS	WP_015462589.1	ETAE_RS16580	NC_013508.1:3744847-3745803	205.305	-0.100629	0.152809	-0.658528	0.510199	0.765988	FALSE
tdcB	bifunctional threonine ammonia-lyase/L-serine ammonia-lyase TdcB	CDS	WP_012847759.1	ETAE_RS04250	NC_013508.1:974235-975224	201.714	0.100626	0.152843	0.658365	0.510304	0.765988	FALSE
tssC	type VI secretion system contractile sheath large subunit	CDS	WP_012849259.1	ETAE_RS11245	NC_013508.1:2555898-2557385	252.42	0.0958719	0.145867	0.657254	0.511018	0.765988	FALSE
	tyrosine-type recombinase/integrase	CDS	WP_041692487.1	ETAE_RS03865	NC_013508.1:884777-885949	66.3133	-0.168055	0.256031	-0.656384	0.511577	0.765988	FALSE
sdhC	succinate dehydrogenase cytochrome b556 subunit	CDS	WP_012849415.1	ETAE_RS12005	NC_013508.1:2719501-2719890	1010.62	0.0734753	0.111959	0.656268	0.511651	0.765988	FALSE
thrB	homoserine kinase	CDS	WP_041692482.1	ETAE_RS02740	NC_013508.1:619774-620703	55.6467	-0.162129	0.247127	-0.656053	0.51179	0.765988	FALSE
	ATP-binding cassette domain-containing protein	CDS	WP_012849834.1	ETAE_RS14060	NC_013508.1:3179339-3180088	38.6421	-0.195104	0.297404	-0.656023	0.511809	0.765988	FALSE
	universal stress protein	CDS	WP_012848320.1	ETAE_RS06920	NC_013508.1:1578638-1579069	490.566	0.0762052	0.116527	0.653968	0.513133	0.765988	FALSE
ubiC	chorismate lyase	CDS	WP_034168365.1	ETAE_RS01050	NC_013508.1:243241-243744	815.705	-0.0985889	0.15079	-0.653814	0.513231	0.765988	FALSE
	LysR family transcriptional regulator	CDS	WP_012848045.1	ETAE_RS05605	NC_013508.1:1284191-1285057	209.858	-0.10722	0.164111	-0.65334	0.513537	0.765988	FALSE
ispG	flavodoxin-dependent (E)-4-hydroxy-3-methylbut-2-enyl-diphosphate synthase	CDS	WP_012849627.1	ETAE_RS13025	NC_013508.1:2941445-2942569	673.014	0.073852	0.113201	0.652397	0.514145	0.765988	FALSE
panB	3-methyl-2-oxobutanoate hydroxymethyltransferase	CDS	WP_012847558.1	ETAE_RS03310	NC_013508.1:758279-759073	197.405	0.0997967	0.152984	0.652333	0.514186	0.765988	FALSE
	FGGY-family carbohydrate kinase	CDS	WP_012850158.1	ETAE_RS15695	NC_013508.1:3545336-3546973	93.4688	0.133145	0.204127	0.652267	0.514229	0.765988	FALSE
barA	two-component sensor histidine kinase BarA	CDS	WP_012849544.1	ETAE_RS12635	NC_013508.1:2853639-2856398	1392.81	0.0653323	0.100181	0.652143	0.514309	0.765988	FALSE
	tyrosine-type recombinase/integrase	CDS	WP_012849569.1	ETAE_RS12755	NC_013508.1:2877923-2879119	785.558	0.0742321	0.113839	0.652082	0.514349	0.765988	FALSE
	surface lipoprotein assembly modifier	CDS	WP_012848756.1	ETAE_RS08940	NC_013508.1:2023907-2025277	61.9857	0.157439	0.24148	0.651975	0.514417	0.765988	FALSE
rnhA	ribonuclease HI	CDS	WP_012849648.1	ETAE_RS13135	NC_013508.1:2961814-2962278	195.354	0.100249	0.153816	0.651743	0.514567	0.765988	FALSE
purD	phosphoribosylamine--glycine ligase	CDS	WP_012847063.1	ETAE_RS00910	NC_013508.1:201224-202501	576.305	0.0777706	0.119408	0.6513	0.514853	0.765988	FALSE
	histidine kinase	CDS	WP_045474943.1	ETAE_RS14045	NC_013508.1:3175186-3176811	59.3489	0.168142	0.258175	0.651272	0.514871	0.765988	FALSE
hisF	imidazole glycerol phosphate synthase subunit HisF	CDS	WP_012849111.1	ETAE_RS10535	NC_013508.1:2397930-2398706	79.6612	-0.143768	0.220751	-0.651268	0.514873	0.765988	FALSE
	tail fiber assembly protein	CDS	WP_012849295.1	ETAE_RS11425	NC_013508.1:2595683-2596264	151.971	0.111408	0.171124	0.651035	0.515024	0.765988	FALSE
	hypothetical protein	CDS	WP_005296746.1	ETAE_RS04455	NC_013508.1:1024603-1024806	306.489	-0.10588	0.162637	-0.651021	0.515033	0.765988	FALSE
mobA	molybdenum cofactor guanylyltransferase MobA	CDS	WP_012850301.1	ETAE_RS16395	NC_013508.1:3705835-3706398	98.5528	-0.125186	0.192878	-0.649044	0.51631	0.767422	FALSE
dnaN	DNA polymerase III subunit beta	CDS	WP_012846885.1	ETAE_RS00010	NC_013508.1:1348-2448	758.235	-0.0732603	0.11297	-0.648495	0.516665	0.767422	FALSE
	aryl-sulfate sulfotransferase	CDS	WP_034168334.1	ETAE_RS02525	NC_013508.1:563603-565399	272.084	0.103325	0.159388	0.648257	0.516819	0.767422	FALSE
panC	pantoate--beta-alanine ligase	CDS	WP_012847557.1	ETAE_RS03305	NC_013508.1:757359-758219	159.476	0.106952	0.165453	0.646419	0.518008	0.76785	FALSE
	ABC transporter substrate-binding protein	CDS	WP_012847771.1	ETAE_RS04305	NC_013508.1:988083-989357	37.6901	-0.190734	0.295063	-0.646417	0.518009	0.76785	FALSE
cdd	cytidine deaminase	CDS	WP_012848025.1	ETAE_RS05530	NC_013508.1:1264231-1265118	79.2386	0.136469	0.211424	0.645476	0.518619	0.76785	FALSE
	uracil-xanthine permease family protein	CDS	WP_012846908.1	ETAE_RS00120	NC_013508.1:24711-26114	247.544	0.106038	0.164296	0.645406	0.518664	0.76785	FALSE
pssA	CDP-diacylglycerol--serine O-phosphatidyltransferase	CDS	WP_012847427.1	ETAE_RS02700	NC_013508.1:607951-609306	2554.31	0.0630759	0.097751	0.645272	0.518751	0.76785	FALSE
viaA	ATPase RavA stimulator ViaA	CDS	WP_012850314.1	ETAE_RS16485	NC_013508.1:3724578-3726032	606.172	-0.085183	0.132501	-0.642886	0.520298	0.769321	FALSE
gltB	glutamate synthase large subunit	CDS	WP_012847398.1	ETAE_RS02540	NC_013508.1:568215-572672	323.159	0.0866999	0.134917	0.642617	0.520473	0.769321	FALSE
	methyl-accepting chemotaxis protein	CDS	WP_012848200.1	ETAE_RS06340	NC_013508.1:1452044-1453636	134.669	0.12247	0.190624	0.64247	0.520568	0.769321	FALSE
rfaC	lipopolysaccharide heptosyltransferase RfaC	CDS	WP_012846962.1	ETAE_RS00345	NC_013508.1:74660-75625	258.367	-0.0905464	0.141245	-0.64106	0.521484	0.769571	FALSE
	type VI secretion lipoprotein TssJ	CDS	WP_012849269.1	ETAE_RS11295	NC_013508.1:2568781-2569422	48.7505	-0.168162	0.262368	-0.64094	0.521562	0.769571	FALSE
	HI1450 family dsDNA-mimic protein	CDS	WP_015461382.1	ETAE_RS07145	NC_013508.1:1627179-1627508	281.793	0.0934296	0.146024	0.639824	0.522287	0.769986	FALSE
ftsX	permease-like cell division protein FtsX	CDS	WP_012850124.1	ETAE_RS15535	NC_013508.1:3507558-3508526	509.976	0.080286	0.125513	0.639662	0.522393	0.769986	FALSE
	ABC transporter permease	CDS	WP_012848430.1	ETAE_RS07460	NC_013508.1:1686458-1687432	40.423	-0.188821	0.295384	-0.639239	0.522667	0.769986	FALSE
	VENN motif pre-toxin domain-containing protein	CDS		ETAE_RS03915	NC_013508.1:898507-900498	95.306	0.129341	0.202623	0.638332	0.523257	0.77045	FALSE
modE	molybdenum-dependent transcriptional regulator	CDS	WP_012849389.1	ETAE_RS11845	NC_013508.1:2688847-2689638	720.838	0.0725766	0.113894	0.637228	0.523976	0.770811	FALSE
	cell division protein ZapE	CDS	WP_172454877.1	ETAE_RS02475	NC_013508.1:556051-557166	425.377	0.0847009	0.132945	0.637111	0.524053	0.770811	FALSE
pheA	bifunctional chorismate mutase/prephenate dehydratase	CDS	WP_012849659.1	ETAE_RS13215	NC_013508.1:2978410-2979570	314.952	0.0900915	0.141626	0.636121	0.524697	0.771025	FALSE
agaV	PTS N-acetylgalactosamine transporter subunit IIB	CDS	WP_012847550.1	ETAE_RS03275	NC_013508.1:751201-751683	52.6981	-0.168234	0.264502	-0.636043	0.524748	0.771025	FALSE
	OmpA family protein	CDS	WP_012848741.1	ETAE_RS08870	NC_013508.1:2007152-2007640	63.207	-0.148226	0.233455	-0.634924	0.525478	0.771693	FALSE
bcsZ	cellulase	CDS	WP_012850179.1	ETAE_RS15790	NC_013508.1:3571376-3572497	717.171	-0.0739754	0.116894	-0.632842	0.526837	0.773282	FALSE
pntA	Re/Si-specific NAD(P)(+) transhydrogenase subunit alpha	CDS	WP_012848588.1	ETAE_RS08225	NC_013508.1:1856175-1857701	477.61	0.0778937	0.123284	0.631826	0.527501	0.773776	FALSE
	bifunctional 4-hydroxy-2-oxoglutarate aldolase/2-dehydro-3-deoxy-phosphogluconate aldolase	CDS	WP_012848305.1	ETAE_RS06845	NC_013508.1:1565565-1566206	133.023	-0.123798	0.196043	-0.631482	0.527726	0.773776	FALSE
zur	zinc uptake transcriptional repressor Zur	CDS	WP_012847110.1	ETAE_RS01130	NC_013508.1:261393-261866	223.331	-0.100189	0.158976	-0.630219	0.528551	0.773923	FALSE
	transcriptional regulator	CDS	WP_012850038.1	ETAE_RS15110	NC_013508.1:3409796-3410512	133.764	-0.111262	0.176645	-0.629859	0.528787	0.773923	FALSE
aroE	shikimate dehydrogenase	CDS	WP_012850004.1	ETAE_RS14875	NC_013508.1:3379242-3380057	75.593	-0.138585	0.220167	-0.629454	0.529052	0.773923	FALSE
rpoE	RNA polymerase sigma factor RpoE	CDS	WP_012849555.1	ETAE_RS12690	NC_013508.1:2865432-2866007	14289.9	0.0653002	0.103777	0.629235	0.529195	0.773923	FALSE
	peptidylprolyl isomerase	CDS	WP_012847246.1	ETAE_RS01770	NC_013508.1:414113-414733	2273.59	-0.0683787	0.108672	-0.629218	0.529206	0.773923	FALSE
mpl	UDP-N-acetylmuramate:L-alanyl-gamma-D-glutamyl-meso-diaminopimelate ligase	CDS	WP_012847257.1	ETAE_RS01825	NC_013508.1:427246-428622	457.954	-0.0778516	0.124143	-0.62711	0.530587	0.775133	FALSE
	alpha/beta fold hydrolase	CDS	WP_015462185.1	ETAE_RS12810	NC_013508.1:2892052-2892912	650.248	0.0734234	0.11721	0.626425	0.531036	0.775385	FALSE
gltK	glutamate/aspartate ABC transporter permease GltK	CDS	WP_012849461.1	ETAE_RS12260	NC_013508.1:2773197-2773874	141.007	0.105107	0.168875	0.622392	0.533684	0.778846	FALSE
	integrase core domain-containing protein	CDS		ETAE_RS18325	NC_013508.1:3602845-3603159	100.367	0.125922	0.203102	0.619994	0.535262	0.779943	FALSE
	GNAT family N-acetyltransferase	CDS	WP_012847966.1	ETAE_RS05210	NC_013508.1:1200380-1202344	73.2177	0.136548	0.220246	0.619979	0.535271	0.779943	FALSE
slmA	nucleoid occlusion factor SlmA	CDS	WP_012846945.1	ETAE_RS00265	NC_013508.1:57868-58464	741.915	0.0671687	0.108771	0.617525	0.536889	0.781893	FALSE
secM	secA translation cis-regulator SecM	CDS	WP_012847516.1	ETAE_RS03120	NC_013508.1:717105-717605	782.294	0.0783374	0.126958	0.617034	0.537213	0.781958	FALSE
dld	D-lactate dehydrogenase	CDS	WP_015461138.1	ETAE_RS04950	NC_013508.1:1139462-1141186	696.38	0.0672013	0.109073	0.616116	0.537818	0.782433	FALSE
	glycosyltransferase	CDS	WP_012848774.1	ETAE_RS09015	NC_013508.1:2041964-2043787	1689.9	0.0680678	0.110647	0.615179	0.538436	0.782926	FALSE
	toprim domain-containing protein	CDS		ETAE_RS14190	NC_013508.1:3219050-3220861	44.1901	0.170381	0.277153	0.614755	0.538717	0.782927	FALSE
	porin family protein	CDS	WP_012847123.1	ETAE_RS01180	NC_013508.1:271576-272208	307.248	0.0902489	0.147078	0.613612	0.539472	0.783619	FALSE
	LysR family transcriptional regulator	CDS	WP_034168641.1	ETAE_RS15750	NC_013508.1:3558390-3559283	651.766	-0.0808979	0.132034	-0.612705	0.540071	0.784083	FALSE
	FeoC-like transcriptional regulator	CDS	WP_015462440.1	ETAE_RS15330	NC_013508.1:3458733-3458981	149.893	0.105424	0.172408	0.611478	0.540883	0.784174	FALSE
mtgA	monofunctional biosynthetic peptidoglycan transglycosylase	CDS	WP_012847403.1	ETAE_RS02560	NC_013508.1:577809-578543	336.244	0.0852438	0.139468	0.611208	0.541062	0.784174	FALSE
xni	flap endonuclease Xni	CDS	WP_012847591.1	ETAE_RS03490	NC_013508.1:800407-801168	75.1398	0.131457	0.21514	0.61103	0.54118	0.784174	FALSE
	glutathione S-transferase	CDS	WP_012849931.1	ETAE_RS14485	NC_013508.1:3286882-3287493	360.352	-0.08068	0.132063	-0.610919	0.541253	0.784174	FALSE
	N-acetylneuraminate epimerase	CDS	WP_012847797.1	ETAE_RS04425	NC_013508.1:1018203-1019360	144.907	0.106407	0.175528	0.606209	0.544376	0.788168	FALSE
	TetR/AcrR family transcriptional regulator	CDS	WP_012850280.1	ETAE_RS16300	NC_013508.1:3682110-3682709	603.522	-0.068857	0.113794	-0.605103	0.54511	0.788168	FALSE
	PTS mannose transporter subunit IID	CDS	WP_005285361.1	ETAE_RS07340	NC_013508.1:1663861-1664724	88.1615	0.124188	0.205456	0.604448	0.545546	0.788168	FALSE
pepT	peptidase T	CDS	WP_012848717.1	ETAE_RS08775	NC_013508.1:1987777-1989015	5505.73	0.0551591	0.0913309	0.603948	0.545879	0.788168	FALSE
	MFS transporter	CDS	WP_012848230.1	ETAE_RS06470	NC_013508.1:1483173-1484648	94.3816	-0.125944	0.208754	-0.603313	0.5463	0.788168	FALSE
menH	2-succinyl-6-hydroxy-2%2C4-cyclohexadiene-1-carboxylate synthase	CDS	WP_012849187.1	ETAE_RS10890	NC_013508.1:2480988-2481761	52.0313	-0.154924	0.256855	-0.603158	0.546404	0.788168	FALSE
tet(A)	tetracycline efflux MFS transporter Tet(A)	CDS	WP_025732387.1	ETAE_RS16815	NC_013509.1:27775-28974	118.281	-0.114196	0.189454	-0.602765	0.546665	0.788168	FALSE
manX	PTS mannose transporter subunit IIAB	CDS	WP_012848410.1	ETAE_RS07350	NC_013508.1:1665599-1666564	2395.89	-0.0640577	0.106335	-0.602413	0.546899	0.788168	FALSE
guaA	glutamine-hydrolyzing GMP synthase	CDS	WP_012849611.1	ETAE_RS12945	NC_013508.1:2923648-2925225	1566.17	0.0593018	0.0984667	0.602252	0.547006	0.788168	FALSE
	multidrug efflux SMR transporter	CDS	WP_012848617.1	ETAE_RS08355	NC_013508.1:1886113-1886445	893.539	-0.0752799	0.125102	-0.601749	0.547341	0.788168	FALSE
	carboxymuconolactone decarboxylase family protein	CDS	WP_012849219.1	ETAE_RS11050	NC_013508.1:2518394-2518978	61.5654	-0.195638	0.325152	-0.601682	0.547386	0.788168	FALSE
	DUF986 family protein	CDS	WP_012848408.1	ETAE_RS07335	NC_013508.1:1663324-1663794	41.0971	-0.174098	0.289663	-0.601037	0.547815	0.788381	FALSE
	cold shock domain-containing protein	CDS	WP_012849002.1	ETAE_RS10070	NC_013508.1:2280284-2280493	1815.1	0.0686926	0.114397	0.600476	0.548189	0.788514	FALSE
	M15 family metallopeptidase	CDS	WP_012847969.1	ETAE_RS05225	NC_013508.1:1203368-1204045	94.6565	0.120788	0.201784	0.598599	0.54944	0.789909	FALSE
dnaE	DNA polymerase III subunit alpha	CDS	WP_012847620.1	ETAE_RS03635	NC_013508.1:829624-833112	759.202	-0.0639998	0.107124	-0.597434	0.550217	0.79062	FALSE
	YchE family NAAT transporter	CDS	WP_012848364.1	ETAE_RS07115	NC_013508.1:1620245-1620889	168.412	0.0987903	0.165933	0.595362	0.551601	0.791821	FALSE
	3'%2C5'-cyclic-nucleotide phosphodiesterase	CDS	WP_015462083.1	ETAE_RS12045	NC_013508.1:2727594-2728598	260.599	0.0863189	0.144992	0.595337	0.551618	0.791821	FALSE
ydgH	DUF1471 family protein YdgH	CDS	WP_012848589.1	ETAE_RS08230	NC_013508.1:1858256-1859206	526.321	0.0698824	0.11765	0.593987	0.552521	0.792539	FALSE
	YbaK/prolyl-tRNA synthetase associated domain-containing protein	CDS	WP_045474635.1	ETAE_RS15845	NC_013508.1:3588256-3588786	154.842	-0.103368	0.174095	-0.593743	0.552684	0.792539	FALSE
can	carbonate dehydratase	CDS	WP_012847542.1	ETAE_RS03240	NC_013508.1:744748-745410	244.775	0.0953123	0.162289	0.587301	0.557002	0.798322	FALSE
ubiB	ubiquinone biosynthesis regulatory protein kinase UbiB	CDS	WP_012847029.1	ETAE_RS00695	NC_013508.1:155576-157207	291.721	-0.0873541	0.149486	-0.584364	0.558975	0.80067	FALSE
tolQ	Tol-Pal system protein TolQ	CDS	WP_015462073.1	ETAE_RS11945	NC_013508.1:2705102-2705785	485.877	-0.0728695	0.124915	-0.583351	0.559657	0.800726	FALSE
	tRNA/rRNA methyltransferase	CDS	WP_012847431.1	ETAE_RS02720	NC_013508.1:613613-614794	901.996	0.0625909	0.107341	0.583106	0.559822	0.800726	FALSE
citG	triphosphoribosyl-dephospho-CoA synthase CitG	CDS	WP_012847100.1	ETAE_RS01080	NC_013508.1:251210-252121	37.8877	0.178408	0.307309	0.580551	0.561543	0.802686	FALSE
miaA	tRNA (adenosine(37)-N6)-dimethylallyltransferase MiaA	CDS	WP_012847227.1	ETAE_RS01665	NC_013508.1:396421-397374	4814.92	-0.0590564	0.101783	-0.580221	0.561766	0.802686	FALSE
	hypothetical protein	CDS	WP_012848014.1	ETAE_RS05490	NC_013508.1:1253316-1253792	81.3368	0.132313	0.228771	0.578366	0.563017	0.804064	FALSE
yvcK	uridine diphosphate-N-acetylglucosamine-binding protein YvcK	CDS	WP_012849178.1	ETAE_RS10850	NC_013508.1:2472005-2472913	124.055	-0.102625	0.17776	-0.577323	0.563722	0.804333	FALSE
	L-serine ammonia-lyase%2C iron-sulfur-dependent%2C subunit alpha	CDS	WP_012847287.1	ETAE_RS01985	NC_013508.1:460288-461604	78.6542	0.122631	0.212444	0.577236	0.56378	0.804333	FALSE
	universal stress protein	CDS	WP_012850200.1	ETAE_RS15895	NC_013508.1:3598747-3599175	482.422	-0.0726218	0.125991	-0.576404	0.564342	0.804726	FALSE
mltC	membrane-bound lytic murein transglycosylase MltC	CDS	WP_012847141.1	ETAE_RS01245	NC_013508.1:293215-294294	374.937	-0.0726668	0.12646	-0.574623	0.565546	0.805623	FALSE
dps	DNA starvation/stationary phase protection protein Dps	CDS	WP_012848659.1	ETAE_RS08545	NC_013508.1:1932796-1933305	224.882	0.0890935	0.15517	0.574165	0.565856	0.805655	FALSE
hslU	HslU--HslV peptidase ATPase subunit	CDS	WP_012850231.1	ETAE_RS16025	NC_013508.1:3625429-3626760	987.052	-0.0636796	0.111189	-0.572713	0.566839	0.806293	FALSE
dsbI	protein-disulfide oxidoreductase DsbI	CDS	WP_012847393.1	ETAE_RS02515	NC_013508.1:562150-562851	203.393	0.0988391	0.172996	0.571339	0.56777	0.806293	FALSE
	tRNA/rRNA methyltransferase	CDS	WP_012847434.1	ETAE_RS02730	NC_013508.1:616233-616940	496.865	0.0681616	0.119402	0.570857	0.568097	0.806293	FALSE
rpoA	DNA-directed RNA polymerase subunit alpha	CDS	WP_005290354.1	ETAE_RS14945	NC_013508.1:3390634-3391623	2075.86	-0.0659686	0.115716	-0.57009	0.568617	0.806293	FALSE
ugpE	sn-glycerol-3-phosphate ABC transporter permease UgpE	CDS	WP_012850116.1	ETAE_RS15495	NC_013508.1:3498774-3499616	164.695	0.0979842	0.171906	0.569986	0.568687	0.806293	FALSE
purK	5-(carboxyamino)imidazole ribonucleotide synthase	CDS	WP_012849528.1	ETAE_RS12560	NC_013508.1:2836179-2837249	466.865	0.0712181	0.124949	0.569976	0.568694	0.806293	FALSE
	cysteine hydrolase	CDS	WP_012848096.1	ETAE_RS05865	NC_013508.1:1344454-1345302	62.1543	-0.132808	0.233026	-0.56993	0.568725	0.806293	FALSE
hyaA	hydrogenase 1 small subunit	CDS	WP_015462312.1	ETAE_RS14010	NC_013508.1:3163804-3164925	2848.63	-0.067113	0.117845	-0.569503	0.569015	0.806293	FALSE
	helix-turn-helix transcriptional regulator	CDS	WP_012848578.1	ETAE_RS08180	NC_013508.1:1846313-1846672	118.448	0.103626	0.18232	0.568375	0.56978	0.806293	FALSE
	ShlB/FhaC/HecB family hemolysin secretion/activation protein	CDS	WP_012847775.1	ETAE_RS04320	NC_013508.1:991613-993292	154.979	0.0971245	0.170957	0.568121	0.569952	0.806293	FALSE
	sulfite exporter TauE/SafE family protein	CDS	WP_012848299.1	ETAE_RS06815	NC_013508.1:1557655-1558455	172.351	-0.0961896	0.169352	-0.567985	0.570045	0.806293	FALSE
glpX	class II fructose-bisphosphatase	CDS	WP_012850237.1	ETAE_RS16055	NC_013508.1:3632044-3633054	142.612	0.0957475	0.168733	0.56745	0.570409	0.8064	FALSE
	sensor histidine kinase	CDS	WP_012850142.1	ETAE_RS15625	NC_013508.1:3524727-3526466	165.113	-0.0982626	0.173763	-0.565499	0.571734	0.807299	FALSE
	U32 family peptidase	CDS	WP_012847288.1	ETAE_RS01990	NC_013508.1:461665-462543	151.865	0.0974967	0.172486	0.565242	0.571909	0.807299	FALSE
	aminodeoxychorismate synthase component II	CDS	WP_012850048.1	ETAE_RS15155	NC_013508.1:3418961-3419536	106.302	-0.108271	0.19214	-0.5635	0.573094	0.808452	FALSE
hldE	bifunctional D-glycero-beta-D-manno-heptose-7-phosphate kinase/D-glycero-beta-D-manno-heptose 1-phosphate adenylyltransferase HldE	CDS	WP_012847341.1	ETAE_RS02245	NC_013508.1:516213-517646	446.888	-0.0690779	0.122741	-0.562793	0.573576	0.808452	FALSE
	MFS transporter	CDS	WP_012849497.1	ETAE_RS12425	NC_013508.1:2807626-2808942	74.0583	-0.127847	0.227294	-0.562475	0.573792	0.808452	FALSE
	L-serine ammonia-lyase	CDS	WP_012848680.1	ETAE_RS08620	NC_013508.1:1950250-1951617	449.021	0.0722742	0.128522	0.562347	0.57388	0.808452	FALSE
	hypothetical protein	CDS	WP_015683290.1	ETAE_RS05455	NC_013508.1:1244513-1244833	108.485	-0.105049	0.187761	-0.559483	0.575832	0.810214	FALSE
gntK	gluconokinase	CDS	WP_012847015.1	ETAE_RS00625	NC_013508.1:136914-137444	117.307	-0.111242	0.198917	-0.55924	0.575998	0.810214	FALSE
pheM	pheST operon leader peptide PheM	CDS	WP_106120997.1	ETAE_RS18040	NC_013508.1:1924681-1924725	788.886	0.0672119	0.120493	0.557806	0.576977	0.811074	FALSE
	HlyD family secretion protein	CDS	WP_012847800.1	ETAE_RS04435	NC_013508.1:1019921-1020778	399.113	0.07923	0.142118	0.557497	0.577188	0.811074	FALSE
	NAD(P)H nitroreductase	CDS	WP_012848342.1	ETAE_RS07030	NC_013508.1:1603195-1603743	196.869	-0.0904664	0.162487	-0.556759	0.577692	0.811158	FALSE
	phosphotransferase	CDS	WP_012848726.1	ETAE_RS08815	NC_013508.1:1997037-1997879	90.982	-0.117576	0.211255	-0.556561	0.577827	0.811158	FALSE
aroC	chorismate synthase	CDS	WP_012849274.1	ETAE_RS11320	NC_013508.1:2576312-2577397	61.9346	-0.135491	0.243815	-0.555712	0.578408	0.811566	FALSE
hfq	RNA chaperone Hfq	CDS	WP_014524170.1	ETAE_RS17025	NC_013508.1:397537-397845	4080.2	0.0596734	0.107709	0.554024	0.579562	0.812467	FALSE
	HAD-IA family hydrolase	CDS	WP_012847443.1	ETAE_RS02770	NC_013508.1:627529-628185	110.416	-0.109938	0.198597	-0.553572	0.579872	0.812467	FALSE
	DNA polymerase III subunit chi	CDS	WP_012849911.1	ETAE_RS14390	NC_013508.1:3261989-3262438	682.72	0.0680313	0.122911	0.553503	0.579919	0.812467	FALSE
tolB	Tol-Pal system beta propeller repeat protein TolB	CDS	WP_012849400.1	ETAE_RS11930	NC_013508.1:2701874-2703166	2067.91	0.0551009	0.0998041	0.552091	0.580886	0.813415	FALSE
ampG	muropeptide MFS transporter AmpG	CDS	WP_012847851.1	ETAE_RS04680	NC_013508.1:1077790-1079271	182.915	0.0943911	0.171454	0.550532	0.581954	0.813712	FALSE
	glutathionylspermidine synthase family protein	CDS	WP_012847162.1	ETAE_RS01350	NC_013508.1:312680-313840	922.441	0.0584639	0.106237	0.550318	0.582101	0.813712	FALSE
hinT	purine nucleoside phosphoramidase	CDS	WP_012848729.1	ETAE_RS08830	NC_013508.1:1998908-1999258	84.0056	-0.116142	0.211161	-0.550017	0.582308	0.813712	FALSE
rffA	dTDP-4-amino-4%2C6-dideoxygalactose transaminase	CDS	WP_012846988.1	ETAE_RS00480	NC_013508.1:107738-108868	61.1539	0.130591	0.237452	0.549968	0.582341	0.813712	FALSE
nikE	nickel import ATP-binding protein NikE	CDS	WP_012848231.1	ETAE_RS06475	NC_013508.1:1484773-1485585	40.9332	0.15763	0.286775	0.549663	0.582551	0.813712	FALSE
osmB	osmotically-inducible lipoprotein OsmB	CDS	WP_012848915.1	ETAE_RS09675	NC_013508.1:2195505-2195723	1349.49	-0.074915	0.137063	-0.546575	0.584671	0.815947	FALSE
sixA	phosphohistidine phosphatase SixA	CDS	WP_012849277.1	ETAE_RS11335	NC_013508.1:2579228-2579704	355.246	-0.0780466	0.142943	-0.546	0.585066	0.815947	FALSE
	efflux transporter outer membrane subunit	CDS	WP_012848508.1	ETAE_RS07855	NC_013508.1:1772073-1773455	106.586	0.114587	0.210018	0.545606	0.585337	0.815947	FALSE
	DUF3131 domain-containing protein	CDS	WP_012848775.1	ETAE_RS09020	NC_013508.1:2043789-2045111	447.27	0.0784677	0.143901	0.545289	0.585555	0.815947	FALSE
lptB	LPS export ABC transporter ATP-binding protein	CDS	WP_012847370.1	ETAE_RS02395	NC_013508.1:542913-543638	632.446	0.0645848	0.1185	0.545019	0.58574	0.815947	FALSE
znuA	zinc ABC transporter substrate-binding protein ZnuA	CDS	WP_012848296.1	ETAE_RS06800	NC_013508.1:1554105-1555115	823.207	-0.0576071	0.105742	-0.54479	0.585898	0.815947	FALSE
	ABC transporter permease	CDS	WP_012849161.1	ETAE_RS10765	NC_013508.1:2448747-2449886	402.224	0.0693195	0.127446	0.543911	0.586502	0.816248	FALSE
	shikimate 5-dehydrogenase	CDS	WP_012849757.1	ETAE_RS13710	NC_013508.1:3093908-3094732	216.438	-0.0811992	0.149432	-0.543386	0.586864	0.816248	FALSE
serA	phosphoglycerate dehydrogenase	CDS	WP_012849771.1	ETAE_RS13775	NC_013508.1:3109830-3111068	205.984	0.0869185	0.160159	0.5427	0.587336	0.816248	FALSE
ansP	L-asparagine permease	CDS	WP_012848173.1	ETAE_RS06215	NC_013508.1:1419686-1421146	52.2452	-0.13714	0.253245	-0.54153	0.588142	0.816248	FALSE
	hypothetical protein	CDS	WP_012849074.1	ETAE_RS18050	NC_013508.1:2364772-2365344	41.9399	0.153212	0.283042	0.541303	0.588299	0.816248	FALSE
	rhodanese family protein	CDS	WP_012849331.1	ETAE_RS11585	NC_013508.1:2638272-2638802	1373.57	-0.061902	0.114398	-0.54111	0.588432	0.816248	FALSE
	ABC transporter ATP-binding protein	CDS	WP_012849530.1	ETAE_RS12570	NC_013508.1:2839652-2840338	63.2864	-0.141379	0.26136	-0.540935	0.588552	0.816248	FALSE
xdhB	xanthine dehydrogenase FAD-binding subunit XdhB	CDS	WP_012847459.1	ETAE_RS02850	NC_013508.1:644671-645549	159.208	0.0959539	0.17739	0.540919	0.588563	0.816248	FALSE
	DUF1471 domain-containing protein	CDS	WP_012847238.1	ETAE_RS01720	NC_013508.1:408916-409191	288.492	-0.0756097	0.139942	-0.540292	0.588996	0.816248	FALSE
	SPOR domain-containing protein	CDS	WP_012850059.1	ETAE_RS15205	NC_013508.1:3429467-3430489	323.539	-0.0759597	0.140705	-0.539851	0.5893	0.816248	FALSE
gss	bifunctional glutathionylspermidine amidase/synthase	CDS		ETAE_RS12500	NC_013508.1:2824524-2826391	974.005	0.0587699	0.109008	0.539132	0.589796	0.816248	FALSE
	valine--pyruvate transaminase	CDS	WP_012846893.1	ETAE_RS00050	NC_013508.1:10181-11440	185.94	-0.0885218	0.164504	-0.538114	0.590498	0.816248	FALSE
	glycosyltransferase family 4 protein	CDS	WP_012846959.1	ETAE_RS00340	NC_013508.1:71268-72374	416.65	-0.068183	0.126713	-0.538091	0.590514	0.816248	FALSE
folE	GTP cyclohydrolase I FolE	CDS	WP_012848018.1	ETAE_RS05505	NC_013508.1:1256676-1257338	561.07	0.0617781	0.114864	0.537836	0.59069	0.816248	FALSE
	glycosyltransferase	CDS	WP_012850330.1	ETAE_RS16570	NC_013508.1:3742528-3743364	332.863	0.071944	0.133788	0.537746	0.590752	0.816248	FALSE
asrC	sulfite reductase subunit C	CDS	WP_012848580.1	ETAE_RS08190	NC_013508.1:1847141-1848148	140.115	-0.100205	0.186353	-0.537714	0.590775	0.816248	FALSE
	N-acetylmuramoyl-L-alanine amidase	CDS	WP_012849054.1	ETAE_RS10330	NC_013508.1:2345723-2346556	231.454	-0.0803578	0.149622	-0.537074	0.591217	0.816364	FALSE
	8-oxoguanine deaminase	CDS	WP_012848997.1	ETAE_RS10050	NC_013508.1:2274737-2276107	198.79	0.0831835	0.154977	0.536749	0.591441	0.816364	FALSE
thiI	tRNA 4-thiouridine(8) synthase ThiI	CDS	WP_012847846.1	ETAE_RS04655	NC_013508.1:1072713-1074161	691.074	0.0597501	0.111433	0.536196	0.591823	0.816488	FALSE
fdhE	formate dehydrogenase accessory protein FdhE	CDS	WP_012850138.1	ETAE_RS15605	NC_013508.1:3520535-3521461	143.015	0.101143	0.189023	0.535083	0.592593	0.817148	FALSE
lpoB	penicillin-binding protein activator LpoB	CDS	WP_034168332.1	ETAE_RS08820	NC_013508.1:1997869-1998459	286.755	0.0859503	0.16095	0.534018	0.593329	0.817761	FALSE
	LrgB family protein	CDS	WP_012849969.1	ETAE_RS14670	NC_013508.1:3325864-3326553	82.4694	0.117137	0.219702	0.533161	0.593922	0.817773	FALSE
	HAMP domain-containing histidine kinase	CDS	WP_012850151.1	ETAE_RS15665	NC_013508.1:3538062-3539528	129.392	-0.0976283	0.183454	-0.532168	0.59461	0.818318	FALSE
fldB	flavodoxin FldB	CDS	WP_012849753.1	ETAE_RS13690	NC_013508.1:3091313-3091825	558.681	-0.0613379	0.115509	-0.531021	0.595404	0.819009	FALSE
gntU	gluconate transporter	CDS	WP_012847014.1	ETAE_RS00620	NC_013508.1:135565-136902	152.033	0.092565	0.174825	0.529471	0.596479	0.819662	FALSE
	NifB/NifX family molybdenum-iron cluster-binding protein	CDS	WP_012848486.1	ETAE_RS07760	NC_013508.1:1744195-1744668	93.0524	0.105578	0.199619	0.528899	0.596876	0.819662	FALSE
tsr	methyl-accepting chemotaxis protein	CDS	WP_041692501.1	ETAE_RS06335	NC_013508.1:1450226-1451896	161.024	-0.0995992	0.188344	-0.528814	0.596934	0.819662	FALSE
	3'-5' exoribonuclease	CDS	WP_012849311.1	ETAE_RS11500	NC_013508.1:2613862-2614467	80.2842	-0.111562	0.21115	-0.528355	0.597253	0.819662	FALSE
	glycosyltransferase family 25 protein	CDS	WP_012849099.1	ETAE_RS10485	NC_013508.1:2385995-2386750	182.063	-0.0893853	0.169217	-0.528227	0.597341	0.819662	FALSE
fdxH	formate dehydrogenase subunit beta	CDS	WP_012850136.1	ETAE_RS15595	NC_013508.1:3518853-3519806	91.8288	-0.107467	0.203717	-0.52753	0.597826	0.819925	FALSE
	potassium channel family protein	CDS	WP_012848115.1	ETAE_RS05955	NC_013508.1:1366570-1367379	99.9334	0.103718	0.197179	0.526011	0.598881	0.820596	FALSE
	anion permease	CDS	WP_012847132.1	ETAE_RS01215	NC_013508.1:282731-284185	67.1357	0.126337	0.240298	0.525751	0.599061	0.820596	FALSE
	polysaccharide lyase beta-sandwich domain-containing protein	CDS	WP_012849740.1	ETAE_RS13625	NC_013508.1:3073580-3076648	97.9128	0.106213	0.202211	0.52526	0.599402	0.820596	FALSE
pgl	6-phosphogluconolactonase	CDS	WP_012848303.1	ETAE_RS06835	NC_013508.1:1562907-1563602	53.123	-0.141678	0.270086	-0.524569	0.599883	0.820623	FALSE
ibpB	heat shock chaperone IbpB	CDS	WP_012846892.1	ETAE_RS00045	NC_013508.1:9522-9986	9942.34	-0.0634371	0.121001	-0.524269	0.600091	0.820623	FALSE
pepT	peptidase T	CDS	WP_012847656.1	ETAE_RS03810	NC_013508.1:873064-874317	220.517	-0.0812702	0.155463	-0.522763	0.601139	0.821559	FALSE
	TIGR01777 family oxidoreductase	CDS	WP_012849234.1	ETAE_RS11130	NC_013508.1:2533165-2534061	561.296	0.0656535	0.125667	0.522442	0.601363	0.821559	FALSE
glpE	thiosulfate sulfurtransferase GlpE	CDS	WP_012850113.1	ETAE_RS15475	NC_013508.1:3495955-3496284	129.721	0.0933732	0.178938	0.521818	0.601797	0.821752	FALSE
	recombination-associated protein RdgC	CDS		ETAE_RS03880	NC_013508.1:889041-889700	74.4083	0.112069	0.215699	0.519564	0.603368	0.823496	FALSE
	LysR family transcriptional regulator	CDS	WP_034167934.1	ETAE_RS13605	NC_013508.1:3067432-3068367	50.9934	0.134887	0.260179	0.518441	0.60415	0.824162	FALSE
	ABC transporter permease	CDS	WP_015683236.1	ETAE_RS03255	NC_013508.1:747313-748083	197.518	0.084949	0.164028	0.517893	0.604533	0.824283	FALSE
	DUF4056 domain-containing protein	CDS	WP_012847020.1	ETAE_RS00650	NC_013508.1:143539-144672	326.166	0.0683202	0.132686	0.5149	0.606623	0.826237	FALSE
mutL	DNA mismatch repair endonuclease MutL	CDS	WP_012847226.1	ETAE_RS01660	NC_013508.1:394509-396428	195.74	0.082447	0.160199	0.514653	0.606796	0.826237	FALSE
ghrA	glyoxylate/hydroxypyruvate reductase GhrA	CDS	WP_012848269.1	ETAE_RS06670	NC_013508.1:1527421-1528362	274.417	-0.0707457	0.137527	-0.514413	0.606964	0.826237	FALSE
cbiD	cobalt-precorrin-5B (C(1))-methyltransferase CbiD	CDS	WP_012848838.1	ETAE_RS09325	NC_013508.1:2110684-2111823	50.9005	0.135746	0.264527	0.513167	0.607835	0.826237	FALSE
	MurR/RpiR family transcriptional regulator	CDS	WP_015461014.1	ETAE_RS03710	NC_013508.1:846727-847578	183.363	0.0824066	0.160601	0.513113	0.607872	0.826237	FALSE
	M20 family metallopeptidase	CDS	WP_012849536.1	ETAE_RS12600	NC_013508.1:2844228-2845343	69.1626	0.122355	0.238856	0.512253	0.608474	0.826237	FALSE
fliD	flagellar filament capping protein FliD	CDS	WP_012848965.1	ETAE_RS09900	NC_013508.1:2245172-2246587	181.95	0.0846498	0.165312	0.512061	0.608608	0.826237	FALSE
purL	phosphoribosylformylglycinamidine synthase	CDS	WP_109745732.1	ETAE_RS03740	NC_013508.1:852601-856491	638.08	0.0577151	0.112715	0.512047	0.608618	0.826237	FALSE
flgJ	flagellar assembly peptidoglycan hydrolase FlgJ	CDS	WP_012848092.1	ETAE_RS05845	NC_013508.1:1339464-1340426	46.2666	0.13976	0.272998	0.511947	0.608688	0.826237	FALSE
lolC	lipoprotein-releasing ABC transporter permease subunit LolC	CDS	WP_012848901.1	ETAE_RS09610	NC_013508.1:2179797-2180999	387.375	0.0669883	0.130933	0.511623	0.608915	0.826237	FALSE
	DUF1364 domain-containing protein	CDS	WP_012848467.1	ETAE_RS07645	NC_013508.1:1724515-1724817	36.8973	-0.153614	0.300519	-0.511162	0.609238	0.826275	FALSE
fur	ferric iron uptake transcriptional regulator	CDS	WP_034168655.1	ETAE_RS12120	NC_013508.1:2744495-2744944	1176.21	0.0543684	0.106496	0.510522	0.609686	0.826483	FALSE
	TIGR00730 family Rossman fold protein	CDS	WP_012848350.1	ETAE_RS07065	NC_013508.1:1609721-1610290	114.495	0.0998643	0.195847	0.50991	0.610114	0.826664	FALSE
sgrR	HTH-type transcriptional regulator SgrR	CDS	WP_012847482.1	ETAE_RS02955	NC_013508.1:674044-675723	307.792	-0.0683127	0.134407	-0.508255	0.611275	0.827384	FALSE
pmrB	two-component system sensor histidine kinase PmrB	CDS	WP_012847267.1	ETAE_RS01875	NC_013508.1:435927-437000	69.2006	0.112811	0.222527	0.506955	0.612187	0.827384	FALSE
purE	5-(carboxyamino)imidazole ribonucleotide mutase	CDS	WP_012849527.1	ETAE_RS12555	NC_013508.1:2835673-2836182	261.08	-0.0802669	0.158337	-0.506936	0.6122	0.827384	FALSE
tdcC	threonine/serine transporter TdcC	CDS	WP_041692492.1	ETAE_RS04255	NC_013508.1:975246-976577	538.049	0.0580316	0.114533	0.506681	0.612379	0.827384	FALSE
parC	DNA topoisomerase IV subunit A	CDS	WP_012847075.1	ETAE_RS00980	NC_013508.1:220776-223052	351.951	0.0653155	0.128952	0.50651	0.612499	0.827384	FALSE
	MFS transporter	CDS		ETAE_RS10170	NC_013508.1:2303852-2304979	327.474	0.0728843	0.143908	0.506466	0.612529	0.827384	FALSE
tsaB	tRNA (adenosine(37)-N6)-threonylcarbamoyltransferase complex dimerization subunit type 1 TsaB	CDS	WP_012848310.1	ETAE_RS06870	NC_013508.1:1570077-1570778	287.304	0.0695367	0.137472	0.505823	0.612981	0.827384	FALSE
	exoribonuclease II	CDS	WP_041692521.1	ETAE_RS08765	NC_013508.1:1984971-1986914	470.948	0.0631052	0.124767	0.505784	0.613008	0.827384	FALSE
	threonylcarbamoyl-AMP synthase	CDS	WP_012848390.1	ETAE_RS07240	NC_013508.1:1645852-1646472	187.836	-0.077432	0.153376	-0.504852	0.613663	0.827868	FALSE
secF	protein translocase subunit SecF	CDS	WP_012847826.1	ETAE_RS04555	NC_013508.1:1050669-1051637	402.134	-0.0641898	0.127374	-0.503947	0.614299	0.828328	FALSE
yiaY	L-threonine dehydrogenase	CDS	WP_012847638.1	ETAE_RS03720	NC_013508.1:848410-849561	871.726	-0.0586589	0.116628	-0.502959	0.614993	0.828441	FALSE
	trimeric intracellular cation channel family protein	CDS	WP_012846914.1	ETAE_RS00155	NC_013508.1:33547-34167	41.0179	-0.142792	0.283927	-0.502918	0.615022	0.828441	FALSE
	autotransporter domain-containing protein	CDS	WP_012849686.1	ETAE_RS13365	NC_013508.1:3007809-3012764	687.952	0.0627881	0.124935	0.502565	0.61527	0.828441	FALSE
	ATP-dependent DNA helicase	CDS	WP_012848309.1	ETAE_RS06865	NC_013508.1:1568063-1570003	470.202	-0.061352	0.122304	-0.501634	0.615925	0.828925	FALSE
murJ	murein biosynthesis integral membrane protein MurJ	CDS	WP_012848278.1	ETAE_RS06710	NC_013508.1:1535368-1536906	322.354	-0.0663198	0.132552	-0.50033	0.616842	0.829761	FALSE
	PTS sugar transporter subunit IIA	CDS	WP_005289978.1	ETAE_RS14110	NC_013508.1:3192131-3192574	46.8421	-0.131603	0.263778	-0.498916	0.617839	0.830541	FALSE
	MurR/RpiR family transcriptional regulator	CDS	WP_012848301.1	ETAE_RS06825	NC_013508.1:1560158-1561027	689.569	0.0550127	0.11032	0.498666	0.618015	0.830541	FALSE
	LysR family transcriptional regulator	CDS	WP_012849971.1	ETAE_RS14680	NC_013508.1:3327109-3328047	862.563	-0.0607989	0.122113	-0.49789	0.618562	0.830745	FALSE
rstB	two-component system sensor histidine kinase RstB	CDS	WP_012848595.1	ETAE_RS08255	NC_013508.1:1863624-1864934	1752.99	0.0503503	0.101347	0.49681	0.619323	0.830745	FALSE
folM	dihydromonapterin reductase	CDS	WP_012848593.1	ETAE_RS08245	NC_013508.1:1862151-1862873	172.022	0.0827178	0.166509	0.496777	0.619346	0.830745	FALSE
ridA	2-iminobutanoate/2-iminopropanoate deaminase	CDS	WP_012849935.1	ETAE_RS14505	NC_013508.1:3292363-3292749	522.714	-0.0651394	0.131292	-0.496142	0.619794	0.830745	FALSE
xerD	site-specific tyrosine recombinase XerD	CDS	WP_012849752.1	ETAE_RS13685	NC_013508.1:3090263-3091162	388.78	-0.0724464	0.146099	-0.495872	0.619985	0.830745	FALSE
rsmD	16S rRNA (guanine(966)-N(2))-methyltransferase	CDS	WP_012850127.1	ETAE_RS15550	NC_013508.1:3511365-3511976	152.291	0.0822603	0.165908	0.49582	0.620021	0.830745	FALSE
	hypothetical protein	CDS	WP_012848996.1	ETAE_RS10045	NC_013508.1:2274451-2274735	68.9135	-0.118755	0.239783	-0.495261	0.620416	0.830745	FALSE
purU	formyltetrahydrofolate deformylase	CDS	WP_012848352.1	ETAE_RS07080	NC_013508.1:1610985-1611833	279.906	0.0671861	0.135711	0.495069	0.620551	0.830745	FALSE
asnC	transcriptional regulator AsnC	CDS	WP_012850316.1	ETAE_RS16495	NC_013508.1:3727191-3727652	88.1344	0.0990676	0.200505	0.49409	0.621243	0.830894	FALSE
	CynX/NimT family MFS transporter	CDS	WP_012849608.1	ETAE_RS12935	NC_013508.1:2921007-2922197	101.877	-0.0946209	0.192221	-0.492249	0.622543	0.831485	FALSE
	VOC family protein	CDS	WP_034168458.1	ETAE_RS03645	NC_013508.1:834228-834617	227.093	-0.0729614	0.148302	-0.491979	0.622735	0.831485	FALSE
	MFS transporter	CDS	WP_012848238.1	ETAE_RS06510	NC_013508.1:1491945-1493435	49.1981	0.133399	0.271275	0.491747	0.622898	0.831485	FALSE
murG	undecaprenyldiphospho-muramoylpentapeptide beta-N-acetylglucosaminyltransferase	CDS	WP_012847508.1	ETAE_RS03080	NC_013508.1:708612-709691	165.576	0.0804012	0.163596	0.491462	0.6231	0.831485	FALSE
	calcium/sodium antiporter	CDS	WP_012847375.1	ETAE_RS02420	NC_013508.1:546369-547358	940.977	-0.0533704	0.108642	-0.49125	0.623249	0.831485	FALSE
msrP	protein-methionine-sulfoxide reductase catalytic subunit MsrP	CDS	WP_012849953.1	ETAE_RS14595	NC_013508.1:3314457-3315458	245.622	0.069877	0.142332	0.490945	0.623466	0.831485	FALSE
mdtI	multidrug/spermidine efflux SMR transporter subunit MdtI	CDS	WP_012848307.1	ETAE_RS06855	NC_013508.1:1567187-1567516	317.724	0.0662235	0.135336	0.489328	0.624609	0.832034	FALSE
minC	septum site-determining protein MinC	CDS	WP_012848316.1	ETAE_RS06900	NC_013508.1:1576070-1576750	5392.91	0.0548445	0.112092	0.48928	0.624644	0.832034	FALSE
	TerC family protein	CDS	WP_012849708.1	ETAE_RS13470	NC_013508.1:3035772-3036488	457.26	0.059539	0.121846	0.488643	0.625095	0.832034	FALSE
	TDP-N-acetylfucosamine:lipid II N-acetylfucosaminyltransferase	CDS	WP_012846990.1	ETAE_RS00490	NC_013508.1:110115-111191	147.911	-0.094038	0.192579	-0.488309	0.625331	0.832034	FALSE
	hypothetical protein	CDS	WP_012848263.1	ETAE_RS18110	NC_013508.1:1520742-1520879	167.773	0.0805608	0.165006	0.488231	0.625386	0.832034	FALSE
dtpB	dipeptide/tripeptide permease DtpB	CDS	WP_012850149.1	ETAE_RS15655	NC_013508.1:3535053-3536528	560.152	0.0652103	0.13367	0.487846	0.625659	0.832034	FALSE
potE	putrescine-ornithine antiporter	CDS	WP_034168124.1	ETAE_RS01235	NC_013508.1:291315-292634	153.928	0.0844066	0.173265	0.487153	0.62615	0.832292	FALSE
fdnI	formate dehydrogenase-N subunit gamma	CDS	WP_012850137.1	ETAE_RS15600	NC_013508.1:3519793-3520449	350.947	-0.0674828	0.138819	-0.486121	0.626882	0.83287	FALSE
	hypothetical protein	CDS	WP_012848783.1	ETAE_RS09060	NC_013508.1:2054341-2054604	540.142	0.0579067	0.119287	0.485439	0.627365	0.833117	FALSE
rsxA	electron transport complex subunit RsxA	CDS	WP_012848542.1	ETAE_RS08015	NC_013508.1:1806519-1807100	341.548	-0.0657988	0.13576	-0.48467	0.627911	0.833245	FALSE
yjeH	L-methionine/branched-chain amino acid transporter	CDS	WP_034168197.1	ETAE_RS02250	NC_013508.1:517678-518925	151.534	0.0817328	0.168761	0.484311	0.628165	0.833245	FALSE
sctJ	type III secretion inner membrane ring lipoprotein SctJ	CDS	WP_012847722.1	ETAE_RS04085	NC_013508.1:941447-942178	95.746	0.0948207	0.195892	0.484045	0.628354	0.833245	FALSE
fliS	flagellar export chaperone FliS	CDS	WP_012848966.1	ETAE_RS09905	NC_013508.1:2246602-2247009	55.3499	-0.119231	0.246694	-0.483316	0.628871	0.833537	FALSE
phoQ	two-component system sensor histidine kinase PhoQ	CDS	WP_012848895.1	ETAE_RS09580	NC_013508.1:2173236-2174702	370.953	0.0632492	0.131223	0.481998	0.629807	0.833817	FALSE
flgH	flagellar basal body L-ring protein FlgH	CDS	WP_012848090.1	ETAE_RS05835	NC_013508.1:1337625-1338311	60.6553	-0.124684	0.258784	-0.481807	0.629943	0.833817	FALSE
rapZ	RNase adapter RapZ	CDS	WP_012847366.1	ETAE_RS02375	NC_013508.1:539466-540317	1370.15	-0.0493306	0.102396	-0.481761	0.629976	0.833817	FALSE
	YhcH/YjgK/YiaL family protein	CDS	WP_012847390.1	ETAE_RS02500	NC_013508.1:559948-560424	973.316	0.0675377	0.140548	0.480532	0.630849	0.83458	FALSE
	OpgC domain-containing protein	CDS	WP_225857133.1	ETAE_RS09000	NC_013508.1:2037304-2038536	1434.53	0.0524051	0.109313	0.479405	0.631651	0.835245	FALSE
diaA	DnaA initiator-associating protein DiaA	CDS	WP_012847405.1	ETAE_RS02570	NC_013508.1:579206-579796	341.893	0.06328	0.132179	0.478744	0.632121	0.835473	FALSE
	lysine exporter LysO family protein	CDS	WP_012849044.1	ETAE_RS10280	NC_013508.1:2332643-2333542	229.754	-0.0786947	0.165191	-0.476385	0.6338	0.837298	FALSE
	acyl-CoA thioesterase	CDS	WP_015461580.1	ETAE_RS08895	NC_013508.1:2010827-2011222	136.843	-0.0837637	0.176074	-0.475729	0.634268	0.83752	FALSE
	YajQ family cyclic di-GMP-binding protein	CDS	WP_012847849.1	ETAE_RS04670	NC_013508.1:1075847-1076338	321.726	-0.0662371	0.139679	-0.474209	0.635351	0.838555	FALSE
ackA	acetate kinase	CDS	WP_012849226.1	ETAE_RS11090	NC_013508.1:2525582-2526781	479.973	0.0553885	0.116976	0.473505	0.635853	0.838669	FALSE
sanA	outer membrane permeability protein SanA	CDS	WP_012848023.1	ETAE_RS05520	NC_013508.1:1261422-1262156	220.411	-0.0689812	0.145947	-0.472646	0.636466	0.838669	FALSE
	type 2 GTP cyclohydrolase I	CDS	WP_012849422.1	ETAE_RS12040	NC_013508.1:2726794-2727537	303.432	-0.0825972	0.174813	-0.47249	0.636577	0.838669	FALSE
wzzB	LPS O-antigen chain length determinant protein WzzB	CDS	WP_012848567.1	ETAE_RS08130	NC_013508.1:1834282-1835235	104.647	0.0928178	0.196895	0.471409	0.637349	0.839124	FALSE
	methyl-accepting chemotaxis protein	CDS	WP_012849692.1	ETAE_RS13395	NC_013508.1:3019133-3020713	85.2105	0.101665	0.21581	0.471087	0.637578	0.839124	FALSE
	ribonuclease	CDS	WP_012849583.1	ETAE_RS12815	NC_013508.1:2893350-2894075	318.226	0.0621082	0.132325	0.469361	0.638812	0.840352	FALSE
yidD	membrane protein insertion efficiency factor YidD	CDS	WP_015462597.1	ETAE_RS17665	NC_013508.1:3758934-3759188	89.5973	0.0940509	0.202113	0.465337	0.64169	0.84366	FALSE
ygeW	knotted carbamoyltransferase YgeW	CDS	WP_012849988.1	ETAE_RS14760	NC_013508.1:3351385-3352572	679.059	0.0622587	0.133888	0.465004	0.641928	0.84366	FALSE
	ogr/Delta-like zinc finger family protein	CDS	WP_071818543.1	ETAE_RS17650	NC_013508.1:3610993-3611235	49.39	-0.12593	0.271534	-0.463773	0.642811	0.844424	FALSE
ilvD	dihydroxy-acid dehydratase	CDS	WP_012846972.1	ETAE_RS00395	NC_013508.1:86632-88482	41.4074	0.131181	0.283714	0.462371	0.643815	0.845347	FALSE
	NarK family nitrate/nitrite MFS transporter	CDS	WP_014524159.1	ETAE_RS01210	NC_013508.1:280318-281700	227.081	0.0677211	0.146695	0.461646	0.644335	0.845633	FALSE
narJ	nitrate reductase molybdenum cofactor assembly chaperone	CDS	WP_012847127.1	ETAE_RS01195	NC_013508.1:274421-275077	435.058	-0.0593194	0.128957	-0.459993	0.645521	0.846429	FALSE
	DASS family sodium-coupled anion symporter	CDS	WP_015462071.1	ETAE_RS11875	NC_013508.1:2695142-2696521	385.751	0.0571769	0.124309	0.459959	0.645546	0.846429	FALSE
	oxidative damage protection protein	CDS	WP_012847142.1	ETAE_RS01250	NC_013508.1:294342-294614	82.3758	0.103838	0.226509	0.458426	0.646647	0.846838	FALSE
	YfgG family protein	CDS	WP_225857575.1	ETAE_RS04490	NC_013508.1:1034066-1034245	372.867	-0.059855	0.130651	-0.458128	0.64686	0.846838	FALSE
gppA	guanosine-5'-triphosphate%2C3'-diphosphate diphosphatase	CDS	WP_012846978.1	ETAE_RS00425	NC_013508.1:95196-96698	653.221	0.0524768	0.114572	0.458024	0.646935	0.846838	FALSE
ispD	2-C-methyl-D-erythritol 4-phosphate cytidylyltransferase	CDS	WP_012849702.1	ETAE_RS13445	NC_013508.1:3030303-3031034	118	0.0853859	0.186635	0.457502	0.64731	0.846838	FALSE
mscS	small-conductance mechanosensitive channel MscS	CDS	WP_012849776.1	ETAE_RS13800	NC_013508.1:3114971-3115831	250.018	0.0702903	0.153667	0.457421	0.647369	0.846838	FALSE
	universal stress protein	CDS	WP_015461302.1	ETAE_RS17235	NC_013508.1:1441623-1442042	109.14	0.0899341	0.197091	0.456308	0.648168	0.847488	FALSE
	NAD(P)/FAD-dependent oxidoreductase	CDS	WP_012848905.1	ETAE_RS09630	NC_013508.1:2186467-2187771	61.6667	-0.114196	0.251144	-0.454701	0.649324	0.848208	FALSE
	kinase/pyrophosphorylase	CDS	WP_015461523.1	ETAE_RS08405	NC_013508.1:1903580-1904401	319.726	0.0600963	0.132407	0.453877	0.649918	0.848588	FALSE
pilW	type IV pilus biogenesis/stability protein PilW	CDS	WP_012849629.1	ETAE_RS13035	NC_013508.1:2943619-2944374	1031.1	0.0463043	0.102412	0.452137	0.65117	0.849813	FALSE
tusE	sulfurtransferase TusE	CDS	WP_012848140.1	ETAE_RS06065	NC_013508.1:1390933-1391262	407.92	-0.0573682	0.126996	-0.451731	0.651462	0.849813	FALSE
gndA	NADP-dependent phosphogluconate dehydrogenase	CDS	WP_012848073.1	ETAE_RS05710	NC_013508.1:1316483-1317898	420.742	0.0550769	0.122731	0.44876	0.653605	0.852211	FALSE
ssnA	putative aminohydrolase SsnA	CDS	WP_012849978.1	ETAE_RS14715	NC_013508.1:3338324-3339652	274.893	-0.0610566	0.136266	-0.44807	0.654103	0.852463	FALSE
rluC	23S rRNA pseudouridine(955/2504/2580) synthase RluC	CDS	WP_012848941.1	ETAE_RS09805	NC_013508.1:2221779-2222741	307.992	-0.0618099	0.138233	-0.447142	0.654773	0.852939	FALSE
arfB	aminoacyl-tRNA hydrolase	CDS	WP_012847633.1	ETAE_RS03695	NC_013508.1:845124-845540	74.9369	-0.0987446	0.221496	-0.445807	0.655737	0.853799	FALSE
ppc	phosphoenolpyruvate carboxylase	CDS	WP_012850278.1	ETAE_RS16290	NC_013508.1:3678300-3680933	700.817	-0.0489857	0.110354	-0.443895	0.657118	0.855185	FALSE
	MFS transporter	CDS	WP_225857743.1	ETAE_RS08065	NC_013508.1:1818625-1819845	144.186	0.0768913	0.173779	0.442466	0.658152	0.855185	FALSE
menE	o-succinylbenzoate--CoA ligase	CDS	WP_012849184.1	ETAE_RS10875	NC_013508.1:2477721-2479121	46.6943	-0.117868	0.266717	-0.441921	0.658546	0.855185	FALSE
[truncated: 1,294 more rows]
